# Supplementary material for: The impact of introduction of the 10-valent pneumococcal conjugate vaccine on pneumococcal carriage in Nigeria
Source: Nat Commun. 2023 May 9;14:2666. doi: 10.1038/s41467-023-38277-z (PMC10169786; doi:10.1038/s41467-023-38277-z)
Supplement: Supplementary file 4 — Supplementary Data 1-3 [file 41467_2023_38277_MOESM4_ESM.xlsx]

## Sheet: De-identified carriage
De_identified carriage
idno	suryey_year	site	age_yrs	runny_nose	cough	taken_antibiotic	isolate1_serotype	serotype1	age_group	vt	agebin	nvt	age_grid2_frac	samp_frac2	N	pop	wt2	group	agegrp
1	2019	1	0.01	No	No	No	37	37	<1	No	<5	Yes	0.0541	0.0435	3376711	182680	0.000202641	nvt	<1
2	2019	0	0.01	No	No	No	15A	15A	<1	No	<5	Yes	0.0673	0.085	882212	59372.9	0.00139727	nvt	<1
3	2017	0	0.02	No	No	No	NGR		<1	No	<5	No	0.0673	0.0808	882212	59372.9	0.00119622	ngr	<1
4	2016	1	0.02	No	No	No	NGR		<1	No	<5	No	0.0541	0.1186	3376711	182680	0.000599882	ngr	<1
5	2017	0	0.02	Yes	No	No	NGR		<1	No	<5	No	0.0673	0.0808	882212	59372.9	0.00119622	ngr	<1
6	2016	0	0.02	Yes	Yes	No	NT	NT	<1	No	<5	Yes	0.0673	0.0837	882212	59372.9	0.00123775	nvt	<1
7	2019	0	0.03	Yes	Yes	No	15B	15B	<1	No	<5	Yes	0.0673	0.085	882212	59372.9	0.00139727	nvt	<1
8	2016	0	0.04	Yes	Yes	No	19A	19A	<1	No	<5	Yes	0.0673	0.0837	882212	59372.9	0.00123775	nvt	<1
9	2019	1	0.04	No	No	No	NGR		<1	No	<5	No	0.0541	0.0435	3376711	182680	0.000202641	ngr	<1
10	2016	0	0.04	Yes	Yes	No	18C	18C	<1	Yes	<5	No	0.0673	0.0837	882212	59372.9	0.00123775	vt	<1
11	2016	0	0.04	No	No	No	NGR		<1	No	<5	No	0.0673	0.0837	882212	59372.9	0.00123775	ngr	<1
12	2019	1	0.04	No	No	No	NGR		<1	No	<5	No	0.0541	0.0435	3376711	182680	0.000202641	ngr	<1
13	2017	0	0.04	Yes	Yes	No		Omni Negative	<1	No	<5	Yes	0.0673	0.0808	882212	59372.9	0.00119622	nvt	<1
14	2017	0	0.04	Yes	Yes	No	31	31	<1	No	<5	Yes	0.0673	0.0808	882212	59372.9	0.00119622	nvt	<1
15	2018	0	0.04	Yes	Yes	No	19F	19F	<1	Yes	<5	No	0.0673	0.1081	882212	59372.9	0.00181888	vt	<1
16	2020	0	0.04				34	34	<1	No	<5	Yes	0.0673	0.0923	882212	59372.9	0.00148307	nvt	<1
17	2017	1	0.05	No	No	No	NGR		<1	No	<5	No	0.0541	0.0808	3376711	182680	0.000417092	ngr	<1
18	2017	0	0.05	Yes	Yes	Yes	19F	19F	<1	Yes	<5	No	0.0673	0.0808	882212	59372.9	0.00119622	vt	<1
19	2019	1	0.05	No	No	No	NGR		<1	No	<5	No	0.0541	0.0435	3376711	182680	0.000202641	ngr	<1
20	2019	0	0.05	No	No	No	10F	10F	<1	No	<5	Yes	0.0673	0.085	882212	59372.9	0.00139727	nvt	<1
21	2016	1	0.05	No	No	No	NGR		<1	No	<5	No	0.0541	0.1186	3376711	182680	0.000599882	ngr	<1
22	2018	0	0.05	Yes	No	No	NGR		<1	No	<5	No	0.0673	0.1081	882212	59372.9	0.00181888	ngr	<1
23	2018	1	0.05	No	No	No	NGR		<1	No	<5	No	0.0541	0.0697	3376711	182680	0.000355597	ngr	<1
24	2017	1	0.05	Yes	No	No	NGR		<1	No	<5	No	0.0541	0.0808	3376711	182680	0.000417092	ngr	<1
25	2016	0	0.06	Yes	No	No	4	4	<1	Yes	<5	No	0.0673	0.0837	882212	59372.9	0.00123775	vt	<1
26	2016	1	0.06	No	No	No	NGR		<1	No	<5	No	0.0541	0.1186	3376711	182680	0.000599882	ngr	<1
27	2016	1	0.07	No	No	No	NGR		<1	No	<5	No	0.0541	0.1186	3376711	182680	0.000599882	ngr	<1
28	2016	1	0.07	Yes	Yes	No	35B	35B	<1	No	<5	Yes	0.0541	0.1186	3376711	182680	0.000599882	nvt	<1
29	2020	0	0.07	Yes	Yes	No	2	2	<1	No	<5	Yes	0.0673	0.0923	882212	59372.9	0.00148307	nvt	<1
30	2020	0	0.07	No	No	No	NGR		<1	No	<5	No	0.0673	0.085	882212	59372.9	0.00139727	ngr	<1
31	2018	0	0.07	Yes	No	No	38	38	<1	No	<5	Yes	0.0673	0.1081	882212	59372.9	0.00181888	nvt	<1
32	2016	0	0.08	Yes	Yes	No	39	39	<1	No	<5	Yes	0.0673	0.0837	882212	59372.9	0.00123775	nvt	<1
33	2018	0	0.08	No	No	No	11A	11A	<1	No	<5	Yes	0.0673	0.1081	882212	59372.9	0.00181888	nvt	<1
34	2018	0	0.08	Yes	No	No	18C	18C	<1	Yes	<5	No	0.0673	0.1081	882212	59372.9	0.00181888	vt	<1
35	2019	0	0.08	Yes	No	No	6C	6C	<1	No	<5	Yes	0.0673	0.085	882212	59372.9	0.00139727	nvt	<1
36	2017	1	0.08	Yes	No	No	NGR		<1	No	<5	No	0.0541	0.0808	3376711	182680	0.000417092	ngr	<1
37	2017	0	0.08	No	No	No	15A	15A	<1	No	<5	Yes	0.0673	0.0808	882212	59372.9	0.00119622	nvt	<1
38	2018	0	0.08	Yes	Yes	No	15B	15B	<1	No	<5	Yes	0.0673	0.1081	882212	59372.9	0.00181888	nvt	<1
39	2019	1	0.08	No	No	No	NGR		<1	No	<5	No	0.0541	0.0435	3376711	182680	0.000202641	ngr	<1
40	2019	1	0.09	No	No	No	NGR		<1	No	<5	No	0.0541	0.0435	3376711	182680	0.000202641	ngr	<1
41	2017	0	0.09	Yes	Yes	No	NGR		<1	No	<5	No	0.0673	0.0808	882212	59372.9	0.00119622	ngr	<1
42	2020	0	0.09	Yes	No	No	23F	23F	<1	Yes	<5	No	0.0673	0.0923	882212	59372.9	0.00148307	vt	<1
43	2016	1	0.09	Yes	No	No	14	14	<1	Yes	<5	No	0.0541	0.1186	3376711	182680	0.000599882	vt	<1
44	2018	0	0.09	Yes	No	No	6B	6B	<1	Yes	<5	No	0.0673	0.1081	882212	59372.9	0.00181888	vt	<1
45	2020	0	0.09	Yes	Yes	Yes		Omni Negative	<1	No	<5	Yes	0.0673	0.0923	882212	59372.9	0.00148307	nvt	<1
46	2016	1	0.09	No	No	No	NGR		<1	No	<5	No	0.0541	0.1186	3376711	182680	0.000599882	ngr	<1
47	2018	1	0.1	Yes	Yes	No	NGR		<1	No	<5	No	0.0541	0.0697	3376711	182680	0.000355597	ngr	<1
48	2017	0	0.1	Yes	Yes	No	23F	23F	<1	Yes	<5	No	0.0673	0.0808	882212	59372.9	0.00119622	vt	<1
49	2016	1	0.1	No	Yes	No	35B	35B	<1	No	<5	Yes	0.0541	0.1186	3376711	182680	0.000599882	nvt	<1
50	2018	0	0.1	Yes	No	No	28A	28A	<1	No	<5	Yes	0.0673	0.1081	882212	59372.9	0.00181888	nvt	<1
51	2016	0	0.1	Yes	Yes	No	19F	19F	<1	Yes	<5	No	0.0673	0.0837	882212	59372.9	0.00123775	vt	<1
52	2017	0	0.1	Yes	Yes	Yes	13	13	<1	No	<5	Yes	0.0673	0.0808	882212	59372.9	0.00119622	nvt	<1
53	2016	0	0.1	Yes	No	No	6A	6A	<1	No	<5	Yes	0.0673	0.0837	882212	59372.9	0.00123775	nvt	<1
54	2019	0	0.11	Yes	Yes	Yes	19F	19F	<1	Yes	<5	No	0.0673	0.085	882212	59372.9	0.00139727	vt	<1
55	2017	1	0.11	No	No	No	NGR		<1	No	<5	No	0.0541	0.0808	3376711	182680	0.000417092	ngr	<1
56	2019	1	0.11	Yes	No	No	19F	19F	<1	Yes	<5	No	0.0541	0.0435	3376711	182680	0.000202641	vt	<1
57	2018	1	0.11	No	No	No	NGR		<1	No	<5	No	0.0541	0.0697	3376711	182680	0.000355597	ngr	<1
58	2017	0	0.11	Yes	No	No	23F	23F	<1	Yes	<5	No	0.0673	0.0808	882212	59372.9	0.00119622	vt	<1
59	2018	1	0.11	Yes	Yes	No	NGR		<1	No	<5	No	0.0541	0.0697	3376711	182680	0.000355597	ngr	<1
60	2018	0	0.11	Yes	Yes	Yes	23F	23F	<1	Yes	<5	No	0.0673	0.1081	882212	59372.9	0.00181888	vt	<1
61	2016	1	0.11	No	No	No	NGR		<1	No	<5	No	0.0541	0.1186	3376711	182680	0.000599882	ngr	<1
62	2016	1	0.12	No	No	No	6A	6A	<1	No	<5	Yes	0.0541	0.1186	3376711	182680	0.000599882	nvt	<1
63	2016	1	0.12	No	No	No	NGR		<1	No	<5	No	0.0541	0.1186	3376711	182680	0.000599882	ngr	<1
64	2017	0	0.12	Yes	Yes	Yes	NGR		<1	No	<5	No	0.0673	0.0808	882212	59372.9	0.00119622	ngr	<1
65	2017	1	0.12	No	No	No	NGR		<1	No	<5	No	0.0541	0.0808	3376711	182680	0.000417092	ngr	<1
66	2016	0	0.12	Yes	Yes	No	28F	28F	<1	No	<5	Yes	0.0673	0.0837	882212	59372.9	0.00123775	nvt	<1
67	2016	0	0.12	Yes	Yes	No	19F	19F	<1	Yes	<5	No	0.0673	0.0837	882212	59372.9	0.00123775	vt	<1
68	2018	0	0.13	Yes	Yes	No	25A	25A	<1	No	<5	Yes	0.0673	0.1081	882212	59372.9	0.00181888	nvt	<1
69	2018	0	0.13	Yes	Yes	Yes	10A	10A	<1	No	<5	Yes	0.0673	0.1081	882212	59372.9	0.00181888	nvt	<1
70	2019	1	0.13	No	No	No	NGR		<1	No	<5	No	0.0541	0.0435	3376711	182680	0.000202641	ngr	<1
71	2016	1	0.13	Yes	No	No	NGR		<1	No	<5	No	0.0541	0.1186	3376711	182680	0.000599882	ngr	<1
72	2016	0	0.13	Yes	Yes	No	NGR		<1	No	<5	No	0.0673	0.0837	882212	59372.9	0.00123775	ngr	<1
73	2017	0	0.13	Yes	Yes	Yes	10F	10F	<1	No	<5	Yes	0.0673	0.0808	882212	59372.9	0.00119622	nvt	<1
74	2018	0	0.13	Yes	No	No	22F	22F	<1	No	<5	Yes	0.0673	0.1081	882212	59372.9	0.00181888	nvt	<1
75	2018	0	0.13	Yes	No	No	22F	22F	<1	No	<5	Yes	0.0673	0.1081	882212	59372.9	0.00181888	nvt	<1
76	2018	0	0.13	Yes	Yes	Yes	19A	19A	<1	No	<5	Yes	0.0673	0.1081	882212	59372.9	0.00181888	nvt	<1
77	2018	0	0.13	Yes	Yes	Yes	10A	10A	<1	No	<5	Yes	0.0673	0.1081	882212	59372.9	0.00181888	nvt	<1
78	2019	0	0.14	No	Yes	No	6B	6B	<1	Yes	<5	No	0.0673	0.085	882212	59372.9	0.00139727	vt	<1
79	2018	0	0.14	Yes	Yes	Yes	34	34	<1	No	<5	Yes	0.0673	0.1081	882212	59372.9	0.00181888	nvt	<1
80	2016	1	0.14	No	No	No	NGR		<1	No	<5	No	0.0541	0.1186	3376711	182680	0.000599882	ngr	<1
81	2019	0	0.14	Yes	Yes	Yes	10F	10F	<1	No	<5	Yes	0.0673	0.085	882212	59372.9	0.00139727	nvt	<1
82	2016	1	0.15	No	No	No	19A	19A	<1	No	<5	Yes	0.0541	0.1186	3376711	182680	0.000599882	nvt	<1
83	2019	0	0.15	Yes	Yes	No	6A	6A	<1	No	<5	Yes	0.0673	0.085	882212	59372.9	0.00139727	nvt	<1
84	2018	0	0.15	Yes	Yes	Yes	19A	19A	<1	No	<5	Yes	0.0673	0.1081	882212	59372.9	0.00181888	nvt	<1
85	2020	0	0.15	Yes	No	No	17F	17F	<1	No	<5	Yes	0.0673	0.0923	882212	59372.9	0.00148307	nvt	<1
86	2016	0	0.15	Yes	Yes	No	23F	23F	<1	Yes	<5	No	0.0673	0.0837	882212	59372.9	0.00123775	vt	<1
87	2016	0	0.15	Yes	Yes	No	NGR		<1	No	<5	No	0.0673	0.0837	882212	59372.9	0.00123775	ngr	<1
88	2017	0	0.16	Yes	Yes	No	19F	19F	<1	Yes	<5	No	0.0673	0.0808	882212	59372.9	0.00119622	vt	<1
89	2017	0	0.16	Yes	Yes	No	9V	9V	<1	Yes	<5	No	0.0673	0.0808	882212	59372.9	0.00119622	vt	<1
90	2016	0	0.16	No	No	No	15C	15C	<1	No	<5	Yes	0.0673	0.0837	882212	59372.9	0.00123775	nvt	<1
91	2019	1	0.16				22F	22F	<1	No	<5	Yes	0.0541	0.0435	3376711	182680	0.000202641	nvt	<1
92	2017	1	0.16	No	No	No	NGR		<1	No	<5	No	0.0541	0.0808	3376711	182680	0.000417092	ngr	<1
93	2019	0	0.16	Yes	Yes	Yes	34	34	<1	No	<5	Yes	0.0673	0.085	882212	59372.9	0.00139727	nvt	<1
94	2018	1	0.17	No	No	No	19F	19F	<1	Yes	<5	No	0.0541	0.0697	3376711	182680	0.000355597	vt	<1
95	2018	0	0.17	Yes	No	No	19F	19F	<1	Yes	<5	No	0.0673	0.1081	882212	59372.9	0.00181888	vt	<1
96	2019	0	0.17	Yes	Yes	Yes	6A	6A	<1	No	<5	Yes	0.0673	0.085	882212	59372.9	0.00139727	nvt	<1
97	2016	1	0.17	No	Yes	No	23B	23B	<1	No	<5	Yes	0.0541	0.1186	3376711	182680	0.000599882	nvt	<1
98	2018	1	0.17	No	Yes	No	NGR		<1	No	<5	No	0.0541	0.0697	3376711	182680	0.000355597	ngr	<1
99	2019	0	0.17	Yes	No	No	6A	6A	<1	No	<5	Yes	0.0673	0.085	882212	59372.9	0.00139727	nvt	<1
100	2018	0	0.17	Yes	Yes	Yes	7F	7F	<1	Yes	<5	No	0.0673	0.1081	882212	59372.9	0.00181888	vt	<1
101	2016	1	0.18	Yes	Yes	Yes	15B	15B	<1	No	<5	Yes	0.0541	0.1186	3376711	182680	0.000599882	nvt	<1
102	2018	0	0.18	Yes	No	No	21	21	<1	No	<5	Yes	0.0673	0.1081	882212	59372.9	0.00181888	nvt	<1
103	2019	1	0.18	No	No	No	19A	19A	<1	No	<5	Yes	0.0541	0.0435	3376711	182680	0.000202641	nvt	<1
104	2018	0	0.18	Yes	No	No	21	21	<1	No	<5	Yes	0.0673	0.1081	882212	59372.9	0.00181888	nvt	<1
105	2018	0	0.18	Yes	Yes	No	19F	19F	<1	Yes	<5	No	0.0673	0.1081	882212	59372.9	0.00181888	vt	<1
106	2016	0	0.18	No	No	No	19A	19A	<1	No	<5	Yes	0.0673	0.0837	882212	59372.9	0.00123775	nvt	<1
107	2016	0	0.18	No	No	No	23F	23F	<1	Yes	<5	No	0.0673	0.0837	882212	59372.9	0.00123775	vt	<1
108	2018	0	0.19	No	No	No	6A	6A	<1	No	<5	Yes	0.0673	0.1081	882212	59372.9	0.00181888	nvt	<1
109	2018	0	0.19	Yes	No	No	6A	6A	<1	No	<5	Yes	0.0673	0.1081	882212	59372.9	0.00181888	nvt	<1
110	2016	1	0.19	No	No	No	NGR		<1	No	<5	No	0.0541	0.1186	3376711	182680	0.000599882	ngr	<1
111	2018	0	0.19	Yes	Yes	No	32A	32A	<1	No	<5	Yes	0.0673	0.1081	882212	59372.9	0.00181888	nvt	<1
112	2017	0	0.19	No	Yes	No	33C	33C	<1	No	<5	Yes	0.0673	0.0808	882212	59372.9	0.00119622	nvt	<1
113	2018	0	0.19	Yes	Yes	Yes	NGR		<1	No	<5	No	0.0673	0.1081	882212	59372.9	0.00181888	ngr	<1
114	2018	0	0.2	Yes	Yes	Yes	34	34	<1	No	<5	Yes	0.0673	0.1081	882212	59372.9	0.00181888	nvt	<1
115	2020	0	0.2	Yes	No	No	2	2	<1	No	<5	Yes	0.0673	0.0923	882212	59372.9	0.00148307	nvt	<1
116	2016	0	0.2	Yes	Yes	No	NGR		<1	No	<5	No	0.0673	0.0837	882212	59372.9	0.00123775	ngr	<1
117	2017	1	0.2	No	No	No	NGR		<1	No	<5	No	0.0541	0.0808	3376711	182680	0.000417092	ngr	<1
118	2018	0	0.2	Yes	Yes	No	22F	22F	<1	No	<5	Yes	0.0673	0.1081	882212	59372.9	0.00181888	nvt	<1
119	2019	0	0.21	Yes	Yes	Yes	NGR		<1	No	<5	No	0.0673	0.085	882212	59372.9	0.00139727	ngr	<1
120	2018	0	0.21	Yes	Yes	Yes	NGR		<1	No	<5	No	0.0673	0.1081	882212	59372.9	0.00181888	ngr	<1
121	2016	0	0.21	No	No	No	33F	33F	<1	No	<5	Yes	0.0673	0.0837	882212	59372.9	0.00123775	nvt	<1
122	2018	0	0.22	Yes	Yes	Yes	23F	23F	<1	Yes	<5	No	0.0673	0.1081	882212	59372.9	0.00181888	vt	<1
123	2016	1	0.22	No	No	No	23F	23F	<1	Yes	<5	No	0.0541	0.1186	3376711	182680	0.000599882	vt	<1
124	2016	1	0.22	No	No	No	NGR		<1	No	<5	No	0.0541	0.1186	3376711	182680	0.000599882	ngr	<1
125	2019	0	0.23	Yes	No	No	19A	19A	<1	No	<5	Yes	0.0673	0.085	882212	59372.9	0.00139727	nvt	<1
126	2018	0	0.23	Yes	No	No	NGR		<1	No	<5	No	0.0673	0.1081	882212	59372.9	0.00181888	ngr	<1
127	2017	1	0.23	No	No	No	18C	18C	<1	Yes	<5	No	0.0541	0.0808	3376711	182680	0.000417092	vt	<1
128	2018	1	0.23	Yes	Yes	No		Omni Negative	<1	No	<5	Yes	0.0541	0.0697	3376711	182680	0.000355597	nvt	<1
129	2016	1	0.23	No	No	No	NGR		<1	No	<5	No	0.0541	0.1186	3376711	182680	0.000599882	ngr	<1
130	2017	1	0.23	No	No	No	NGR		<1	No	<5	No	0.0541	0.0808	3376711	182680	0.000417092	ngr	<1
131	2020	0	0.23	Yes	Yes	Yes	19A	19A	<1	No	<5	Yes	0.0673	0.0923	882212	59372.9	0.00148307	nvt	<1
132	2017	1	0.23	Yes	Yes	No	NGR		<1	No	<5	No	0.0541	0.0808	3376711	182680	0.000417092	ngr	<1
133	2020	0	0.23	Yes	Yes	Yes	19A	19A	<1	No	<5	Yes	0.0673	0.0923	882212	59372.9	0.00148307	nvt	<1
134	2018	0	0.24	Yes	Yes	No	9V	9V	<1	Yes	<5	No	0.0673	0.1081	882212	59372.9	0.00181888	vt	<1
135	2016	0	0.24	Yes	Yes	No	11A	11A	<1	No	<5	Yes	0.0673	0.0837	882212	59372.9	0.00123775	nvt	<1
136	2020	0	0.24	No	No	No	18C	18C	<1	Yes	<5	No	0.0673	0.0923	882212	59372.9	0.00148307	vt	<1
137	2019	1	0.24	Yes	No	No	NGR		<1	No	<5	No	0.0541	0.0435	3376711	182680	0.000202641	ngr	<1
138	2020	0	0.24	Yes	Yes	No	19A	19A	<1	No	<5	Yes	0.0673	0.0923	882212	59372.9	0.00148307	nvt	<1
139	2016	0	0.24	Yes	No	No	11A	11A	<1	No	<5	Yes	0.0673	0.0837	882212	59372.9	0.00123775	nvt	<1
140	2017	1	0.24	Yes	No	No	6A	6A	<1	No	<5	Yes	0.0541	0.0808	3376711	182680	0.000417092	nvt	<1
141	2018	1	0.25	No	No	No	NGR		<1	No	<5	No	0.0541	0.0697	3376711	182680	0.000355597	ngr	<1
142	2016	1	0.25	No	No	No	NGR		<1	No	<5	No	0.0541	0.1186	3376711	182680	0.000599882	ngr	<1
143	2020	0	0.25	Yes	Yes	No	6A	6A	<1	No	<5	Yes	0.0673	0.0923	882212	59372.9	0.00148307	nvt	<1
144	2019	0	0.25	No	No	No	10F	10F	<1	No	<5	Yes	0.0673	0.085	882212	59372.9	0.00139727	nvt	<1
145	2017	0	0.25	Yes	Yes	No	23F	23F	<1	Yes	<5	No	0.0673	0.0808	882212	59372.9	0.00119622	vt	<1
146	2017	1	0.25	No	No	No	NGR		<1	No	<5	No	0.0541	0.0808	3376711	182680	0.000417092	ngr	<1
147	2016	0	0.25	Yes	Yes	No	15C	15C	<1	No	<5	Yes	0.0673	0.0837	882212	59372.9	0.00123775	nvt	<1
148	2016	0	0.25	Yes	Yes	Yes	19F	19F	<1	Yes	<5	No	0.0673	0.0837	882212	59372.9	0.00123775	vt	<1
149	2020	0	0.25	Yes	Yes	No	10A	10A	<1	No	<5	Yes	0.0673	0.0923	882212	59372.9	0.00148307	nvt	<1
150	2020	0	0.25	Yes	Yes	No	6A	6A	<1	No	<5	Yes	0.0673	0.0923	882212	59372.9	0.00148307	nvt	<1
151	2017	1	0.26	Yes	Yes	Yes	19A	19A	<1	No	<5	Yes	0.0541	0.0808	3376711	182680	0.000417092	nvt	<1
152	2020	0	0.26	Yes	Yes	No	35F	35F	<1	No	<5	Yes	0.0673	0.0923	882212	59372.9	0.00148307	nvt	<1
153	2019	1	0.26	No	No	No	6A	6A	<1	No	<5	Yes	0.0541	0.0435	3376711	182680	0.000202641	nvt	<1
154	2018	1	0.26	No	No	No	NGR		<1	No	<5	No	0.0541	0.0697	3376711	182680	0.000355597	ngr	<1
155	2019	0	0.26	Yes	Yes	Yes	NGR		<1	No	<5	No	0.0673	0.085	882212	59372.9	0.00139727	ngr	<1
156	2020	0	0.26	Yes	Yes	Yes	NGR		<1	No	<5	No	0.0673	0.0923	882212	59372.9	0.00148307	ngr	<1
157	2018	0	0.26	Yes	Yes	No	10A	10A	<1	No	<5	Yes	0.0673	0.1081	882212	59372.9	0.00181888	nvt	<1
158	2017	0	0.26	Yes	Yes	No	16F	16F	<1	No	<5	Yes	0.0673	0.0808	882212	59372.9	0.00119622	nvt	<1
159	2016	1	0.27	No	No	No	34	34	<1	No	<5	Yes	0.0541	0.1186	3376711	182680	0.000599882	nvt	<1
160	2019	0	0.27	Yes	Yes	No	15B	15B	<1	No	<5	Yes	0.0673	0.085	882212	59372.9	0.00139727	nvt	<1
161	2017	1	0.27	Yes	Yes	No		Omni Negative	<1	No	<5	Yes	0.0541	0.0808	3376711	182680	0.000417092	nvt	<1
162	2018	0	0.27	Yes	No	No	42	42	<1	No	<5	Yes	0.0673	0.1081	882212	59372.9	0.00181888	nvt	<1
163	2020	0	0.28	Yes	No	No	15C	15C	<1	No	<5	Yes	0.0673	0.0923	882212	59372.9	0.00148307	nvt	<1
164	2016	1	0.28	Yes	Yes	Yes	19F	19F	<1	Yes	<5	No	0.0541	0.1186	3376711	182680	0.000599882	vt	<1
165	2019	1	0.28	No	No	No	16F	16F	<1	No	<5	Yes	0.0541	0.0435	3376711	182680	0.000202641	nvt	<1
166	2017	0	0.28	No	No	No	11A	11A	<1	No	<5	Yes	0.0673	0.0808	882212	59372.9	0.00119622	nvt	<1
167	2018	0	0.28	Yes	Yes	No	8	8	<1	No	<5	Yes	0.0673	0.1081	882212	59372.9	0.00181888	nvt	<1
168	2016	1	0.28	No	No	No	NGR		<1	No	<5	No	0.0541	0.1186	3376711	182680	0.000599882	ngr	<1
169	2017	0	0.28	No	No	No	11A	11A	<1	No	<5	Yes	0.0673	0.0808	882212	59372.9	0.00119622	nvt	<1
170	2020	0	0.28	Yes	No	No	NGR		<1	No	<5	No	0.0673	0.0923	882212	59372.9	0.00148307	ngr	<1
171	2016	1	0.28	No	Yes	No	9V	9V	<1	Yes	<5	No	0.0541	0.1186	3376711	182680	0.000599882	vt	<1
172	2016	1	0.28	No	No	No	NGR		<1	No	<5	No	0.0541	0.1186	3376711	182680	0.000599882	ngr	<1
173	2017	0	0.28	No	No	No	16F	16F	<1	No	<5	Yes	0.0673	0.0808	882212	59372.9	0.00119622	nvt	<1
174	2018	1	0.28	No	No	No	NGR		<1	No	<5	No	0.0541	0.0697	3376711	182680	0.000355597	ngr	<1
175	2019	0	0.28	Yes	Yes	Yes	19F	19F	<1	Yes	<5	No	0.0673	0.085	882212	59372.9	0.00139727	vt	<1
176	2018	1	0.28	No	No	No	NGR		<1	No	<5	No	0.0541	0.0697	3376711	182680	0.000355597	ngr	<1
177	2017	1	0.28	Yes	Yes	No	19F	19F	<1	Yes	<5	No	0.0541	0.0808	3376711	182680	0.000417092	vt	<1
178	2019	0	0.29	No	No	No	NGR		<1	No	<5	No	0.0673	0.085	882212	59372.9	0.00139727	ngr	<1
179	2020	0	0.29	Yes	Yes	No	23F	23F	<1	Yes	<5	No	0.0673	0.0923	882212	59372.9	0.00148307	vt	<1
180	2017	1	0.29	Yes	Yes	Yes	NGR		<1	No	<5	No	0.0541	0.0808	3376711	182680	0.000417092	ngr	<1
181	2019	0	0.29	No	No	No	21	21	<1	No	<5	Yes	0.0673	0.085	882212	59372.9	0.00139727	nvt	<1
182	2018	1	0.3	No	No	No	10A	10A	<1	No	<5	Yes	0.0541	0.0697	3376711	182680	0.000355597	nvt	<1
183	2019	0	0.3	Yes	Yes	No	6B	6B	<1	Yes	<5	No	0.0673	0.085	882212	59372.9	0.00139727	vt	<1
184	2019	1	0.3	No	No	No	15B	15B	<1	No	<5	Yes	0.0541	0.0435	3376711	182680	0.000202641	nvt	<1
185	2016	1	0.3	No	No	No	NGR		<1	No	<5	No	0.0541	0.1186	3376711	182680	0.000599882	ngr	<1
186	2016	1	0.31	No	No	No	NGR		<1	No	<5	No	0.0541	0.1186	3376711	182680	0.000599882	ngr	<1
187	2016	1	0.31	Yes	Yes	No	25A	25A	<1	No	<5	Yes	0.0541	0.1186	3376711	182680	0.000599882	nvt	<1
188	2017	0	0.31	Yes	Yes	Yes	8	8	<1	No	<5	Yes	0.0673	0.0808	882212	59372.9	0.00119622	nvt	<1
189	2018	1	0.31	No	No	No	6A	6A	<1	No	<5	Yes	0.0541	0.0697	3376711	182680	0.000355597	nvt	<1
190	2020	0	0.31	Yes	No			Omni Negative	<1	No	<5	Yes	0.0673	0.0923	882212	59372.9	0.00148307	nvt	<1
191	2019	1	0.31	Yes	Yes	No	14	14	<1	Yes	<5	No	0.0541	0.0435	3376711	182680	0.000202641	vt	<1
192	2016	0	0.31	Yes	Yes	Yes	19F	19F	<1	Yes	<5	No	0.0673	0.0837	882212	59372.9	0.00123775	vt	<1
193	2019	0	0.32	Yes	No	No	non-typable	NT	<1	No	<5	Yes	0.0673	0.085	882212	59372.9	0.00139727	nvt	<1
194	2016	1	0.32	No	No	No	NGR		<1	No	<5	No	0.0541	0.1186	3376711	182680	0.000599882	ngr	<1
195	2016	1	0.32	No	No	No	6A	6A	<1	No	<5	Yes	0.0541	0.1186	3376711	182680	0.000599882	nvt	<1
196	2019	0	0.32	Yes	Yes	No	13	13	<1	No	<5	Yes	0.0673	0.085	882212	59372.9	0.00139727	nvt	<1
197	2017	1	0.33	No	No	No	NGR		<1	No	<5	No	0.0541	0.0808	3376711	182680	0.000417092	ngr	<1
198	2016	0	0.33	Yes	Yes	No	17F	17F	<1	No	<5	Yes	0.0673	0.0837	882212	59372.9	0.00123775	nvt	<1
199	2018	1	0.33	No	No	No	NGR		<1	No	<5	No	0.0541	0.0697	3376711	182680	0.000355597	ngr	<1
200	2017	0	0.33	Yes	Yes	Yes	NGR		<1	No	<5	No	0.0673	0.0808	882212	59372.9	0.00119622	ngr	<1
201	2020	0	0.33	Yes	No	No	15C	15C	<1	No	<5	Yes	0.0673	0.0923	882212	59372.9	0.00148307	nvt	<1
202	2020	0	0.34	Yes	Yes	Yes	13	13	<1	No	<5	Yes	0.0673	0.0923	882212	59372.9	0.00148307	nvt	<1
203	2016	1	0.34	Yes	Yes	No	6A	6A	<1	No	<5	Yes	0.0541	0.1186	3376711	182680	0.000599882	nvt	<1
204	2016	1	0.34	Yes	Yes	Yes	NGR		<1	No	<5	No	0.0541	0.1186	3376711	182680	0.000599882	ngr	<1
205	2020	0	0.34	Yes	No	No	16F	16F	<1	No	<5	Yes	0.0673	0.0923	882212	59372.9	0.00148307	nvt	<1
206	2020	0	0.34	Yes	Yes	No	35C	35C	<1	No	<5	Yes	0.0673	0.0923	882212	59372.9	0.00148307	nvt	<1
207	2016	0	0.34	Yes	No	No	16F	16F	<1	No	<5	Yes	0.0673	0.0837	882212	59372.9	0.00123775	nvt	<1
208	2016	0	0.34	Yes	No	No	19A	19A	<1	No	<5	Yes	0.0673	0.0837	882212	59372.9	0.00123775	nvt	<1
209	2018	0	0.34	Yes	No	No	11A	11A	<1	No	<5	Yes	0.0673	0.1081	882212	59372.9	0.00181888	nvt	<1
210	2017	0	0.34	Yes	Yes	No	19F	19F	<1	Yes	<5	No	0.0673	0.0808	882212	59372.9	0.00119622	vt	<1
211	2019	0	0.35	Yes	No	No	19A	19A	<1	No	<5	Yes	0.0673	0.085	882212	59372.9	0.00139727	nvt	<1
212	2020	0	0.35	No	No	No	6B	6B	<1	Yes	<5	No	0.0673	0.0923	882212	59372.9	0.00148307	vt	<1
213	2017	1	0.35	Yes	No	No	NGR		<1	No	<5	No	0.0541	0.0808	3376711	182680	0.000417092	ngr	<1
214	2017	1	0.35	Yes	Yes	No	17F	17F	<1	No	<5	Yes	0.0541	0.0808	3376711	182680	0.000417092	nvt	<1
215	2020	0	0.35	Yes	Yes	Yes	6A	6A	<1	No	<5	Yes	0.0673	0.0923	882212	59372.9	0.00148307	nvt	<1
216	2017	0	0.35	No	No		19F	19F	<1	Yes	<5	No	0.0673	0.0808	882212	59372.9	0.00119622	vt	<1
217	2018	1	0.35	No	Yes	No	19F	19F	<1	Yes	<5	No	0.0541	0.0697	3376711	182680	0.000355597	vt	<1
218	2016	0	0.36	Yes	Yes	No	19F	19F	<1	Yes	<5	No	0.0673	0.0837	882212	59372.9	0.00123775	vt	<1
219	2016	1	0.36	Yes	Yes	No	6B	6B	<1	Yes	<5	No	0.0541	0.1186	3376711	182680	0.000599882	vt	<1
220	2017	1	0.36	Yes	No	No	6A	6A	<1	No	<5	Yes	0.0541	0.0808	3376711	182680	0.000417092	nvt	<1
221	2016	1	0.36	Yes	Yes	Yes	19B	19B	<1	No	<5	Yes	0.0541	0.1186	3376711	182680	0.000599882	nvt	<1
222	2019	1	0.36	Yes	No	No	10A	10A	<1	No	<5	Yes	0.0541	0.0435	3376711	182680	0.000202641	nvt	<1
223	2017	1	0.36	Yes	Yes	Yes	NGR		<1	No	<5	No	0.0541	0.0808	3376711	182680	0.000417092	ngr	<1
224	2017	1	0.36	No	No	No	3	3	<1	No	<5	Yes	0.0541	0.0808	3376711	182680	0.000417092	nvt	<1
225	2018	1	0.36	Yes	Yes	Yes	18C	18C	<1	Yes	<5	No	0.0541	0.0697	3376711	182680	0.000355597	vt	<1
226	2016	1	0.36	No	No	No	35B	35B	<1	No	<5	Yes	0.0541	0.1186	3376711	182680	0.000599882	nvt	<1
227	2016	1	0.36	Yes	Yes	Yes	19F	19F	<1	Yes	<5	No	0.0541	0.1186	3376711	182680	0.000599882	vt	<1
228	2019	0	0.37	Yes	No	No	23F	23F	<1	Yes	<5	No	0.0673	0.085	882212	59372.9	0.00139727	vt	<1
229	2018	0	0.37	Yes	No	Yes	10A	10A	<1	No	<5	Yes	0.0673	0.1081	882212	59372.9	0.00181888	nvt	<1
230	2016	1	0.37	No	No	No	3	3	<1	No	<5	Yes	0.0541	0.1186	3376711	182680	0.000599882	nvt	<1
231	2020	0	0.37	Yes	No	No	15C	15C	<1	No	<5	Yes	0.0673	0.0923	882212	59372.9	0.00148307	nvt	<1
232	2019	1	0.37	No	No	No	16F	16F	<1	No	<5	Yes	0.0541	0.0435	3376711	182680	0.000202641	nvt	<1
233	2018	0	0.37	Yes	Yes	Yes	NGR		<1	No	<5	No	0.0673	0.1081	882212	59372.9	0.00181888	ngr	<1
234	2017	1	0.37	No	No	No	21	21	<1	No	<5	Yes	0.0541	0.0808	3376711	182680	0.000417092	nvt	<1
235	2020	0	0.38	Yes	No	No	6B	6B	<1	Yes	<5	No	0.0673	0.0923	882212	59372.9	0.00148307	vt	<1
236	2018	1	0.38	No	No	No	NGR		<1	No	<5	No	0.0541	0.0697	3376711	182680	0.000355597	ngr	<1
237	2016	1	0.38	No	Yes	No	6A	6A	<1	No	<5	Yes	0.0541	0.1186	3376711	182680	0.000599882	nvt	<1
238	2016	1	0.38	Yes	Yes	No	NGR		<1	No	<5	No	0.0541	0.1186	3376711	182680	0.000599882	ngr	<1
239	2017	0	0.38	Yes	Yes	Yes	19F	19F	<1	Yes	<5	No	0.0673	0.0808	882212	59372.9	0.00119622	vt	<1
240	2017	1	0.38	No	No	No		Omni Negative	<1	No	<5	Yes	0.0541	0.0808	3376711	182680	0.000417092	nvt	<1
241	2016	1	0.38	No	No	No	14	14	<1	Yes	<5	No	0.0541	0.1186	3376711	182680	0.000599882	vt	<1
242	2017	1	0.38	No	No	No	4	4	<1	Yes	<5	No	0.0541	0.0808	3376711	182680	0.000417092	vt	<1
243	2016	1	0.39	Yes	Yes	No	9L	9L	<1	No	<5	Yes	0.0541	0.1186	3376711	182680	0.000599882	nvt	<1
244	2017	1	0.39	No	No	No	NGR		<1	No	<5	No	0.0541	0.0808	3376711	182680	0.000417092	ngr	<1
245	2019	0	0.39	No	No	No	11A	11A	<1	No	<5	Yes	0.0673	0.085	882212	59372.9	0.00139727	nvt	<1
246	2016	1	0.39	Yes	Yes	Yes	NGR		<1	No	<5	No	0.0541	0.1186	3376711	182680	0.000599882	ngr	<1
247	2019	0	0.39	Yes	No	No	19B	19B	<1	No	<5	Yes	0.0673	0.085	882212	59372.9	0.00139727	nvt	<1
248	2016	1	0.39	No	No	No	NGR		<1	No	<5	No	0.0541	0.1186	3376711	182680	0.000599882	ngr	<1
249	2016	1	0.39	Yes	No	No	3	3	<1	No	<5	Yes	0.0541	0.1186	3376711	182680	0.000599882	nvt	<1
250	2018	0	0.39	Yes	Yes	No	6B	6B	<1	Yes	<5	No	0.0673	0.1081	882212	59372.9	0.00181888	vt	<1
251	2020	0	0.4	Yes	Yes	No	NGR		<1	No	<5	No	0.0673	0.0923	882212	59372.9	0.00148307	ngr	<1
252	2019	0	0.4	Yes	No	No	15B	15B	<1	No	<5	Yes	0.0673	0.085	882212	59372.9	0.00139727	nvt	<1
253	2017	1	0.4	No	Yes	No	34	34	<1	No	<5	Yes	0.0541	0.0808	3376711	182680	0.000417092	nvt	<1
254	2016	1	0.4	Yes	Yes	Yes	19F	19F	<1	Yes	<5	No	0.0541	0.1186	3376711	182680	0.000599882	vt	<1
255	2018	0	0.41	Yes	No	No	11A	11A	<1	No	<5	Yes	0.0673	0.1081	882212	59372.9	0.00181888	nvt	<1
256	2016	1	0.41	No	No	No	6A	6A	<1	No	<5	Yes	0.0541	0.1186	3376711	182680	0.000599882	nvt	<1
257	2019	0	0.41	Yes	No	No	19A	19A	<1	No	<5	Yes	0.0673	0.085	882212	59372.9	0.00139727	nvt	<1
258	2016	0	0.41	Yes	No	No	6A	6A	<1	No	<5	Yes	0.0673	0.0837	882212	59372.9	0.00123775	nvt	<1
259	2019	1	0.41	Yes	No	No	NGR		<1	No	<5	No	0.0541	0.0435	3376711	182680	0.000202641	ngr	<1
260	2018	1	0.41	No	No	No	6A	6A	<1	No	<5	Yes	0.0541	0.0697	3376711	182680	0.000355597	nvt	<1
261	2019	0	0.42	Yes	Yes	No	23F	23F	<1	Yes	<5	No	0.0673	0.085	882212	59372.9	0.00139727	vt	<1
262	2016	1	0.42	No	No	No	NT	NT	<1	No	<5	Yes	0.0541	0.1186	3376711	182680	0.000599882	nvt	<1
263	2020	0	0.42	Yes	Yes	Yes	NGR		<1	No	<5	No	0.0673	0.0923	882212	59372.9	0.00148307	ngr	<1
264	2017	0	0.42	Yes	No	No	19F	19F	<1	Yes	<5	No	0.0673	0.0808	882212	59372.9	0.00119622	vt	<1
265	2016	1	0.42	No	No	No	19F	19F	<1	Yes	<5	No	0.0541	0.1186	3376711	182680	0.000599882	vt	<1
266	2016	1	0.42	Yes	Yes	Yes	11B	11B	<1	No	<5	Yes	0.0541	0.1186	3376711	182680	0.000599882	nvt	<1
267	2016	1	0.42	No	No	No	NGR		<1	No	<5	No	0.0541	0.1186	3376711	182680	0.000599882	ngr	<1
268	2019	0	0.42	Yes	No	No	6A	6A	<1	No	<5	Yes	0.0673	0.085	882212	59372.9	0.00139727	nvt	<1
269	2016	0	0.42	Yes	Yes	No	28F	28F	<1	No	<5	Yes	0.0673	0.0837	882212	59372.9	0.00123775	nvt	<1
270	2016	0	0.42	No	No	No	6B	6B	<1	Yes	<5	No	0.0673	0.0837	882212	59372.9	0.00123775	vt	<1
271	2016	1	0.42	Yes	No	Yes	14	14	<1	Yes	<5	No	0.0541	0.1186	3376711	182680	0.000599882	vt	<1
272	2020	0	0.42				16F	16F	<1	No	<5	Yes	0.0673	0.0923	882212	59372.9	0.00148307	nvt	<1
273	2016	1	0.43	Yes	Yes	Yes	23B	23B	<1	No	<5	Yes	0.0541	0.1186	3376711	182680	0.000599882	nvt	<1
274	2016	1	0.43	Yes	Yes	Yes	NT	NT	<1	No	<5	Yes	0.0541	0.1186	3376711	182680	0.000599882	nvt	<1
275	2016	1	0.43	No	No	No	NT	NT	<1	No	<5	Yes	0.0541	0.1186	3376711	182680	0.000599882	nvt	<1
276	2019	0	0.43	Yes	No	No	23F	23F	<1	Yes	<5	No	0.0673	0.085	882212	59372.9	0.00139727	vt	<1
277	2020	0	0.43	No	No	No	11A	11A	<1	No	<5	Yes	0.0673	0.0923	882212	59372.9	0.00148307	nvt	<1
278	2018	1	0.43	Yes	Yes	Yes	11A	11A	<1	No	<5	Yes	0.0541	0.0697	3376711	182680	0.000355597	nvt	<1
279	2019	0	0.43	Yes	Yes	Yes	19A	19A	<1	No	<5	Yes	0.0673	0.085	882212	59372.9	0.00139727	nvt	<1
280	2019	0	0.43	No	No	No	21	21	<1	No	<5	Yes	0.0673	0.085	882212	59372.9	0.00139727	nvt	<1
281	2020	0	0.43	Yes	No	No	6B	6B	<1	Yes	<5	No	0.0673	0.0923	882212	59372.9	0.00148307	vt	<1
282	2020	0	0.43	Yes	Yes	No	45	45	<1	No	<5	Yes	0.0673	0.0923	882212	59372.9	0.00148307	nvt	<1
283	2019	0	0.44	Yes	No	No	16F	16F	<1	No	<5	Yes	0.0673	0.085	882212	59372.9	0.00139727	nvt	<1
284	2019	0	0.44	Yes	No	No	42	42	<1	No	<5	Yes	0.0673	0.085	882212	59372.9	0.00139727	nvt	<1
285	2017	1	0.44	No	No	No	19A	19A	<1	No	<5	Yes	0.0541	0.0808	3376711	182680	0.000417092	nvt	<1
286	2018	0	0.44	Yes	No	No	14	14	<1	Yes	<5	No	0.0673	0.1081	882212	59372.9	0.00181888	vt	<1
287	2017	0	0.44	Yes	No	No	6A	6A	<1	No	<5	Yes	0.0673	0.0808	882212	59372.9	0.00119622	nvt	<1
288	2017	1	0.44	No	No	No	19A	19A	<1	No	<5	Yes	0.0541	0.0808	3376711	182680	0.000417092	nvt	<1
289	2020	0	0.44	No	No	No	23B	23B	<1	No	<5	Yes	0.0673	0.0923	882212	59372.9	0.00148307	nvt	<1
290	2018	1	0.45	No	No	No	15C	15C	<1	No	<5	Yes	0.0541	0.0697	3376711	182680	0.000355597	nvt	<1
291	2018	0	0.45	Yes	Yes	No	14	14	<1	Yes	<5	No	0.0673	0.1081	882212	59372.9	0.00181888	vt	<1
292	2019	0	0.45	Yes	No	Yes	14	14	<1	Yes	<5	No	0.0673	0.085	882212	59372.9	0.00139727	vt	<1
293	2017	1	0.45	Yes	Yes	No	NGR		<1	No	<5	No	0.0541	0.0808	3376711	182680	0.000417092	ngr	<1
294	2019	1	0.45	No	No	No	6B	6B	<1	Yes	<5	No	0.0541	0.0435	3376711	182680	0.000202641	vt	<1
295	2020	0	0.45	Yes	Yes	Yes	NGR		<1	No	<5	No	0.0673	0.0923	882212	59372.9	0.00148307	ngr	<1
296	2016	1	0.45	Yes	No	No	NT	NT	<1	No	<5	Yes	0.0541	0.1186	3376711	182680	0.000599882	nvt	<1
297	2020	0	0.45	No	No	No	15A	15A	<1	No	<5	Yes	0.0673	0.0923	882212	59372.9	0.00148307	nvt	<1
298	2018	1	0.45	No	No	No	6A	6A	<1	No	<5	Yes	0.0541	0.0697	3376711	182680	0.000355597	nvt	<1
299	2019	0	0.46	Yes	No	No	23F	23F	<1	Yes	<5	No	0.0673	0.085	882212	59372.9	0.00139727	vt	<1
300	2020	0	0.46	Yes	No	No	10A	10A	<1	No	<5	Yes	0.0673	0.0923	882212	59372.9	0.00148307	nvt	<1
301	2017	1	0.46	Yes	Yes	No	NGR		<1	No	<5	No	0.0541	0.0808	3376711	182680	0.000417092	ngr	<1
302	2016	0	0.47	Yes	Yes	No	3	3	<1	No	<5	Yes	0.0673	0.0837	882212	59372.9	0.00123775	nvt	<1
303	2019	0	0.47	Yes	Yes	No	23A	23A	<1	No	<5	Yes	0.0673	0.085	882212	59372.9	0.00139727	nvt	<1
304	2016	0	0.48	Yes	No	No	NGR		<1	No	<5	No	0.0673	0.0837	882212	59372.9	0.00123775	ngr	<1
305	2018	0	0.48	Yes	Yes	No	16F	16F	<1	No	<5	Yes	0.0673	0.1081	882212	59372.9	0.00181888	nvt	<1
306	2016	0	0.48	Yes	Yes	No	21	21	<1	No	<5	Yes	0.0673	0.0837	882212	59372.9	0.00123775	nvt	<1
307	2016	1	0.48	No	No	No	11A	11A	<1	No	<5	Yes	0.0541	0.1186	3376711	182680	0.000599882	nvt	<1
308	2020	0	0.48	No	No	No	6A	6A	<1	No	<5	Yes	0.0673	0.0923	882212	59372.9	0.00148307	nvt	<1
309	2017	1	0.48	No	No	No	6A	6A	<1	No	<5	Yes	0.0541	0.0808	3376711	182680	0.000417092	nvt	<1
310	2017	0	0.49	Yes	Yes	Yes	13	13	<1	No	<5	Yes	0.0673	0.0808	882212	59372.9	0.00119622	nvt	<1
311	2019	0	0.49	Yes	No	No	23F	23F	<1	Yes	<5	No	0.0673	0.085	882212	59372.9	0.00139727	vt	<1
312	2017	1	0.49	No	No	No	15C	15C	<1	No	<5	Yes	0.0541	0.0808	3376711	182680	0.000417092	nvt	<1
313	2019	1	0.49	No	No	No	12F	12F	<1	No	<5	Yes	0.0541	0.0435	3376711	182680	0.000202641	nvt	<1
314	2016	1	0.5	No	No	No	NGR		<1	No	<5	No	0.0541	0.1186	3376711	182680	0.000599882	ngr	<1
315	2016	1	0.5	No	Yes	No	6B	6B	<1	Yes	<5	No	0.0541	0.1186	3376711	182680	0.000599882	vt	<1
316	2018	0	0.5	Yes	No	Yes	6A	6A	<1	No	<5	Yes	0.0673	0.1081	882212	59372.9	0.00181888	nvt	<1
317	2017	1	0.5	No	No	No	6A	6A	<1	No	<5	Yes	0.0541	0.0808	3376711	182680	0.000417092	nvt	<1
318	2020	0	0.5	Yes	Yes	No	NGR		<1	No	<5	No	0.0673	0.0923	882212	59372.9	0.00148307	ngr	<1
319	2020	0	0.5	Yes	Yes	Yes	15A	15A	<1	No	<5	Yes	0.0673	0.0923	882212	59372.9	0.00148307	nvt	<1
320	2018	0	0.5	Yes	No	No	23F	23F	<1	Yes	<5	No	0.0673	0.1081	882212	59372.9	0.00181888	vt	<1
321	2016	1	0.5	No	No	No	23A	23A	<1	No	<5	Yes	0.0541	0.1186	3376711	182680	0.000599882	nvt	<1
322	2020	0	0.5	Yes	No	No	10A	10A	<1	No	<5	Yes	0.0673	0.0923	882212	59372.9	0.00148307	nvt	<1
323	2018	0	0.51	Yes	No	No	6A	6A	<1	No	<5	Yes	0.0673	0.1081	882212	59372.9	0.00181888	nvt	<1
324	2017	1	0.51	No	No	No	6A	6A	<1	No	<5	Yes	0.0541	0.0808	3376711	182680	0.000417092	nvt	<1
325	2019	0	0.51	Yes	Yes	No	23F	23F	<1	Yes	<5	No	0.0673	0.085	882212	59372.9	0.00139727	vt	<1
326	2019	0	0.51	Yes	Yes	No	18C	18C	<1	Yes	<5	No	0.0673	0.085	882212	59372.9	0.00139727	vt	<1
327	2017	0	0.51	Yes	Yes	No	6B	6B	<1	Yes	<5	No	0.0673	0.0808	882212	59372.9	0.00119622	vt	<1
328	2020	0	0.51	Yes	Yes	No	20	20	<1	No	<5	Yes	0.0673	0.0923	882212	59372.9	0.00148307	nvt	<1
329	2016	0	0.51	Yes	Yes	No	6A	6A	<1	No	<5	Yes	0.0673	0.0837	882212	59372.9	0.00123775	nvt	<1
330	2019	0	0.52	Yes	Yes	No	16F	16F	<1	No	<5	Yes	0.0673	0.085	882212	59372.9	0.00139727	nvt	<1
331	2020	0	0.52	No	No	No	6A	6A	<1	No	<5	Yes	0.0673	0.0923	882212	59372.9	0.00148307	nvt	<1
332	2017	1	0.52	No	No	No	NGR		<1	No	<5	No	0.0541	0.0808	3376711	182680	0.000417092	ngr	<1
333	2017	0	0.52	Yes	Yes	No	19A	19A	<1	No	<5	Yes	0.0673	0.0808	882212	59372.9	0.00119622	nvt	<1
334	2018	0	0.52	Yes	No	No	16F	16F	<1	No	<5	Yes	0.0673	0.1081	882212	59372.9	0.00181888	nvt	<1
335	2016	1	0.52	Yes	No	No	23F	23F	<1	Yes	<5	No	0.0541	0.1186	3376711	182680	0.000599882	vt	<1
336	2017	1	0.52	Yes	Yes	No	NGR		<1	No	<5	No	0.0541	0.0808	3376711	182680	0.000417092	ngr	<1
337	2019	0	0.53	Yes	No	No	31	31	<1	No	<5	Yes	0.0673	0.085	882212	59372.9	0.00139727	nvt	<1
338	2016	1	0.53	No	No	No	35B	35B	<1	No	<5	Yes	0.0541	0.1186	3376711	182680	0.000599882	nvt	<1
339	2017	1	0.53	Yes	No	No	23F	23F	<1	Yes	<5	No	0.0541	0.0808	3376711	182680	0.000417092	vt	<1
340	2017	0	0.53	Yes	Yes	Yes	22F	22F	<1	No	<5	Yes	0.0673	0.0808	882212	59372.9	0.00119622	nvt	<1
341	2018	0	0.53	Yes	No	No	23B	23B	<1	No	<5	Yes	0.0673	0.1081	882212	59372.9	0.00181888	nvt	<1
342	2018	0	0.53	Yes	No	No	6A	6A	<1	No	<5	Yes	0.0673	0.1081	882212	59372.9	0.00181888	nvt	<1
343	2017	1	0.53	No	No	No	35B	35B	<1	No	<5	Yes	0.0541	0.0808	3376711	182680	0.000417092	nvt	<1
344	2018	1	0.53	No	No	No	NGR		<1	No	<5	No	0.0541	0.0697	3376711	182680	0.000355597	ngr	<1
345	2016	0	0.53	Yes	No	No	6A	6A	<1	No	<5	Yes	0.0673	0.0837	882212	59372.9	0.00123775	nvt	<1
346	2017	1	0.54	No	Yes	No	15C	15C	<1	No	<5	Yes	0.0541	0.0808	3376711	182680	0.000417092	nvt	<1
347	2018	0	0.54	Yes	Yes	Yes	9L	9L	<1	No	<5	Yes	0.0673	0.1081	882212	59372.9	0.00181888	nvt	<1
348	2020	0	0.54	Yes	Yes	Yes	19F	19F	<1	Yes	<5	No	0.0673	0.0923	882212	59372.9	0.00148307	vt	<1
349	2017	0	0.55	Yes	Yes	Yes	20	20	<1	No	<5	Yes	0.0673	0.0808	882212	59372.9	0.00119622	nvt	<1
350	2018	1	0.55	No	No	No	16F	16F	<1	No	<5	Yes	0.0541	0.0697	3376711	182680	0.000355597	nvt	<1
351	2016	1	0.56	Yes	Yes	No	6B	6B	<1	Yes	<5	No	0.0541	0.1186	3376711	182680	0.000599882	vt	<1
352	2017	1	0.56	No	No	No	6A	6A	<1	No	<5	Yes	0.0541	0.0808	3376711	182680	0.000417092	nvt	<1
353	2019	0	0.56	Yes	Yes	Yes	6A	6A	<1	No	<5	Yes	0.0673	0.085	882212	59372.9	0.00139727	nvt	<1
354	2016	1	0.56	Yes	Yes	No	6B	6B	<1	Yes	<5	No	0.0541	0.1186	3376711	182680	0.000599882	vt	<1
355	2016	1	0.56	Yes	Yes	Yes	6B	6B	<1	Yes	<5	No	0.0541	0.1186	3376711	182680	0.000599882	vt	<1
356	2016	1	0.56	Yes	Yes	No	19F	19F	<1	Yes	<5	No	0.0541	0.1186	3376711	182680	0.000599882	vt	<1
357	2018	0	0.56	Yes	Yes	Yes	15B	15B	<1	No	<5	Yes	0.0673	0.1081	882212	59372.9	0.00181888	nvt	<1
358	2020	0	0.56	Yes	No	Yes	19B	19B	<1	No	<5	Yes	0.0673	0.0923	882212	59372.9	0.00148307	nvt	<1
359	2016	0	0.56	Yes	Yes	No	6B	6B	<1	Yes	<5	No	0.0673	0.0837	882212	59372.9	0.00123775	vt	<1
360	2018	0	0.57	Yes	Yes	No	NGR		<1	No	<5	No	0.0673	0.1081	882212	59372.9	0.00181888	ngr	<1
361	2017	1	0.57	No	Yes	No	NGR		<1	No	<5	No	0.0541	0.0808	3376711	182680	0.000417092	ngr	<1
362	2018	0	0.57	Yes	No	No	NGR		<1	No	<5	No	0.0673	0.1081	882212	59372.9	0.00181888	ngr	<1
363	2018	1	0.57	No	No	No	NGR		<1	No	<5	No	0.0541	0.0697	3376711	182680	0.000355597	ngr	<1
364	2017	1	0.57	No	No	No	6A	6A	<1	No	<5	Yes	0.0541	0.0808	3376711	182680	0.000417092	nvt	<1
365	2018	0	0.57	Yes	No	No	19F	19F	<1	Yes	<5	No	0.0673	0.1081	882212	59372.9	0.00181888	vt	<1
366	2017	1	0.57	No	No	No	6A	6A	<1	No	<5	Yes	0.0541	0.0808	3376711	182680	0.000417092	nvt	<1
367	2016	1	0.57	Yes	Yes	Yes	NGR		<1	No	<5	No	0.0541	0.1186	3376711	182680	0.000599882	ngr	<1
368	2019	0	0.57	Yes	No	No	15A	15A	<1	No	<5	Yes	0.0673	0.085	882212	59372.9	0.00139727	nvt	<1
369	2017	0	0.58	No	No	No	13	13	<1	No	<5	Yes	0.0673	0.0808	882212	59372.9	0.00119622	nvt	<1
370	2018	1	0.58	No	No	No	31	31	<1	No	<5	Yes	0.0541	0.0697	3376711	182680	0.000355597	nvt	<1
371	2018	0	0.58	Yes	No	No	19A	19A	<1	No	<5	Yes	0.0673	0.1081	882212	59372.9	0.00181888	nvt	<1
372	2016	1	0.59	Yes	Yes	Yes	20	20	<1	No	<5	Yes	0.0541	0.1186	3376711	182680	0.000599882	nvt	<1
373	2019	1	0.59	No	No	No	NGR		<1	No	<5	No	0.0541	0.0435	3376711	182680	0.000202641	ngr	<1
374	2016	1	0.59	No	No	No	23F	23F	<1	Yes	<5	No	0.0541	0.1186	3376711	182680	0.000599882	vt	<1
375	2019	0	0.59	Yes	No	No	21	21	<1	No	<5	Yes	0.0673	0.085	882212	59372.9	0.00139727	nvt	<1
376	2020	0	0.59	Yes	Yes	Yes	6B	6B	<1	Yes	<5	No	0.0673	0.0923	882212	59372.9	0.00148307	vt	<1
377	2018	1	0.59	No	No	No	19A	19A	<1	No	<5	Yes	0.0541	0.0697	3376711	182680	0.000355597	nvt	<1
378	2017	1	0.59	Yes	No	No	6A	6A	<1	No	<5	Yes	0.0541	0.0808	3376711	182680	0.000417092	nvt	<1
379	2020	0	0.6	Yes	Yes	No	13	13	<1	No	<5	Yes	0.0673	0.0923	882212	59372.9	0.00148307	nvt	<1
380	2018	0	0.6	Yes	Yes	Yes	15C	15C	<1	No	<5	Yes	0.0673	0.1081	882212	59372.9	0.00181888	nvt	<1
381	2018	0	0.6	Yes	Yes	Yes	NGR		<1	No	<5	No	0.0673	0.1081	882212	59372.9	0.00181888	ngr	<1
382	2017	1	0.6	No	No	No	16F	16F	<1	No	<5	Yes	0.0541	0.0808	3376711	182680	0.000417092	nvt	<1
383	2017	1	0.6	No	No	No	NGR		<1	No	<5	No	0.0541	0.0808	3376711	182680	0.000417092	ngr	<1
384	2016	1	0.6	Yes	Yes	No	6A	6A	<1	No	<5	Yes	0.0541	0.1186	3376711	182680	0.000599882	nvt	<1
385	2018	1	0.6	Yes	No	No	6B	6B	<1	Yes	<5	No	0.0541	0.0697	3376711	182680	0.000355597	vt	<1
386	2017	0	0.6	Yes	Yes	Yes	19F	19F	<1	Yes	<5	No	0.0673	0.0808	882212	59372.9	0.00119622	vt	<1
387	2016	1	0.61	Yes	No	No	19F	19F	<1	Yes	<5	No	0.0541	0.1186	3376711	182680	0.000599882	vt	<1
388	2019	1	0.61	Yes	No	No			<1		<5		0.0541	0.0435	3376711	182680	0.000202641		<1
389	2016	1	0.61	Yes	No	No	6A	6A	<1	No	<5	Yes	0.0541	0.1186	3376711	182680	0.000599882	nvt	<1
390	2016	1	0.61	Yes	Yes	Yes	11B	11B	<1	No	<5	Yes	0.0541	0.1186	3376711	182680	0.000599882	nvt	<1
391	2016	0	0.61	Yes	Yes	No	19F	19F	<1	Yes	<5	No	0.0673	0.0837	882212	59372.9	0.00123775	vt	<1
392	2018	0	0.61	Yes	Yes	Yes	19A	19A	<1	No	<5	Yes	0.0673	0.1081	882212	59372.9	0.00181888	nvt	<1
393	2019	1	0.61	No	No	No	14	14	<1	Yes	<5	No	0.0541	0.0435	3376711	182680	0.000202641	vt	<1
394	2017	0	0.61	Yes	Yes	Yes	6A	6A	<1	No	<5	Yes	0.0673	0.0808	882212	59372.9	0.00119622	nvt	<1
395	2016	0	0.61	Yes	No	No	19F	19F	<1	Yes	<5	No	0.0673	0.0837	882212	59372.9	0.00123775	vt	<1
396	2016	1	0.61	No	No	No	NGR		<1	No	<5	No	0.0541	0.1186	3376711	182680	0.000599882	ngr	<1
397	2018	1	0.61	No	No	No		Omni Negative	<1	No	<5	Yes	0.0541	0.0697	3376711	182680	0.000355597	nvt	<1
398	2020	0	0.61	Yes	Yes	No	11A	11A	<1	No	<5	Yes	0.0673	0.0923	882212	59372.9	0.00148307	nvt	<1
399	2017	0	0.61	Yes	Yes	Yes	9V	9V	<1	Yes	<5	No	0.0673	0.0808	882212	59372.9	0.00119622	vt	<1
400	2019	1	0.62	Yes	No	No	19A	19A	<1	No	<5	Yes	0.0541	0.0435	3376711	182680	0.000202641	nvt	<1
401	2016	1	0.62	Yes	Yes	No	NGR		<1	No	<5	No	0.0541	0.1186	3376711	182680	0.000599882	ngr	<1
402	2019	1	0.62	No	No	No	NGR		<1	No	<5	No	0.0541	0.0435	3376711	182680	0.000202641	ngr	<1
403	2018	0	0.62	Yes	Yes	No	2	2	<1	No	<5	Yes	0.0673	0.1081	882212	59372.9	0.00181888	nvt	<1
404	2018	1	0.62	No	No	No	9V	9V	<1	Yes	<5	No	0.0541	0.0697	3376711	182680	0.000355597	vt	<1
405	2019	0	0.62	Yes	Yes	No	11A	11A	<1	No	<5	Yes	0.0673	0.085	882212	59372.9	0.00139727	nvt	<1
406	2020	0	0.62	No	No	No	14	14	<1	Yes	<5	No	0.0673	0.0923	882212	59372.9	0.00148307	vt	<1
407	2016	1	0.63	No	No	No	6A	6A	<1	No	<5	Yes	0.0541	0.1186	3376711	182680	0.000599882	nvt	<1
408	2020	0	0.63	Yes	Yes	Yes	6A	6A	<1	No	<5	Yes	0.0673	0.0923	882212	59372.9	0.00148307	nvt	<1
409	2017	0	0.63	Yes	Yes	Yes	19F	19F	<1	Yes	<5	No	0.0673	0.0808	882212	59372.9	0.00119622	vt	<1
410	2020	0	0.64	Yes	Yes	No	19A	19A	<1	No	<5	Yes	0.0673	0.0923	882212	59372.9	0.00148307	nvt	<1
411	2018	1	0.64	No	No	No	NGR		<1	No	<5	No	0.0541	0.0697	3376711	182680	0.000355597	ngr	<1
412	2019	0	0.64	Yes	Yes	Yes	23F	23F	<1	Yes	<5	No	0.0673	0.085	882212	59372.9	0.00139727	vt	<1
413	2017	1	0.64	Yes	Yes	No	11A	11A	<1	No	<5	Yes	0.0541	0.0808	3376711	182680	0.000417092	nvt	<1
414	2019	1	0.64	No	No	No	NGR		<1	No	<5	No	0.0541	0.0435	3376711	182680	0.000202641	ngr	<1
415	2017	1	0.64	No	No	No	NGR		<1	No	<5	No	0.0541	0.0808	3376711	182680	0.000417092	ngr	<1
416	2019	0	0.64	No	Yes	Yes	6C	6C	<1	No	<5	Yes	0.0673	0.085	882212	59372.9	0.00139727	nvt	<1
417	2017	1	0.65	Yes	Yes	Yes	19A	19A	<1	No	<5	Yes	0.0541	0.0808	3376711	182680	0.000417092	nvt	<1
418	2020	0	0.65	Yes	Yes	No	10A	10A	<1	No	<5	Yes	0.0673	0.0923	882212	59372.9	0.00148307	nvt	<1
419	2018	0	0.65	Yes	Yes	Yes	13	13	<1	No	<5	Yes	0.0673	0.1081	882212	59372.9	0.00181888	nvt	<1
420	2017	0	0.65	Yes	No	No	19F	19F	<1	Yes	<5	No	0.0673	0.0808	882212	59372.9	0.00119622	vt	<1
421	2018	0	0.65	Yes	Yes	Yes	21	21	<1	No	<5	Yes	0.0673	0.1081	882212	59372.9	0.00181888	nvt	<1
422	2016	1	0.65	Yes	No	No	23F	23F	<1	Yes	<5	No	0.0541	0.1186	3376711	182680	0.000599882	vt	<1
423	2019	1	0.65	No	No	No	9V	9V	<1	Yes	<5	No	0.0541	0.0435	3376711	182680	0.000202641	vt	<1
424	2018	1	0.65	No	No	No	11A	11A	<1	No	<5	Yes	0.0541	0.0697	3376711	182680	0.000355597	nvt	<1
425	2018	1	0.65	No	No	No	6B	6B	<1	Yes	<5	No	0.0541	0.0697	3376711	182680	0.000355597	vt	<1
426	2018	0	0.65	No	No	No	2	2	<1	No	<5	Yes	0.0673	0.1081	882212	59372.9	0.00181888	nvt	<1
427	2017	1	0.65	No	No	No	19A	19A	<1	No	<5	Yes	0.0541	0.0808	3376711	182680	0.000417092	nvt	<1
428	2017	1	0.66	No	No	No	15B	15B	<1	No	<5	Yes	0.0541	0.0808	3376711	182680	0.000417092	nvt	<1
429	2017	0	0.66	Yes	Yes	Yes	14	14	<1	Yes	<5	No	0.0673	0.0808	882212	59372.9	0.00119622	vt	<1
430	2017	0	0.66	No	Yes	No	23F	23F	<1	Yes	<5	No	0.0673	0.0808	882212	59372.9	0.00119622	vt	<1
431	2018	1	0.67	No	No	No	11A	11A	<1	No	<5	Yes	0.0541	0.0697	3376711	182680	0.000355597	nvt	<1
432	2017	0	0.67	No	No	No	16F	16F	<1	No	<5	Yes	0.0673	0.0808	882212	59372.9	0.00119622	nvt	<1
433	2017	1	0.67	No	No	No	NGR		<1	No	<5	No	0.0541	0.0808	3376711	182680	0.000417092	ngr	<1
434	2020	0	0.67	No	Yes	No	6B	6B	<1	Yes	<5	No	0.0673	0.0923	882212	59372.9	0.00148307	vt	<1
435	2018	1	0.67	Yes	Yes	Yes	16F	16F	<1	No	<5	Yes	0.0541	0.0697	3376711	182680	0.000355597	nvt	<1
436	2018	0	0.67	Yes	Yes	No	34	34	<1	No	<5	Yes	0.0673	0.1081	882212	59372.9	0.00181888	nvt	<1
437	2020	0	0.67	Yes	Yes	No	19F	19F	<1	Yes	<5	No	0.0673	0.0923	882212	59372.9	0.00148307	vt	<1
438	2017	1	0.67	Yes	Yes	No	10A	10A	<1	No	<5	Yes	0.0541	0.0808	3376711	182680	0.000417092	nvt	<1
439	2017	0	0.67	Yes	Yes	Yes	15B	15B	<1	No	<5	Yes	0.0673	0.0808	882212	59372.9	0.00119622	nvt	<1
440	2017	1	0.68	No	No	No	19A	19A	<1	No	<5	Yes	0.0541	0.0808	3376711	182680	0.000417092	nvt	<1
441	2020	0	0.68	Yes	Yes	Yes	14	14	<1	Yes	<5	No	0.0673	0.0923	882212	59372.9	0.00148307	vt	<1
442	2017	0	0.68	Yes	No	No	19A	19A	<1	No	<5	Yes	0.0673	0.0808	882212	59372.9	0.00119622	nvt	<1
443	2018	0	0.68	Yes	Yes	Yes	10A	10A	<1	No	<5	Yes	0.0673	0.1081	882212	59372.9	0.00181888	nvt	<1
444	2020	0	0.68	No	No	No	42	42	<1	No	<5	Yes	0.0673	0.0923	882212	59372.9	0.00148307	nvt	<1
445	2018	0	0.68	Yes	No	No	25A	25A	<1	No	<5	Yes	0.0673	0.1081	882212	59372.9	0.00181888	nvt	<1
446	2016	1	0.68	Yes	Yes	No	31	31	<1	No	<5	Yes	0.0541	0.1186	3376711	182680	0.000599882	nvt	<1
447	2018	0	0.68	Yes	Yes	Yes	NGR		<1	No	<5	No	0.0673	0.1081	882212	59372.9	0.00181888	ngr	<1
448	2020	0	0.68	No	No	No	10A	10A	<1	No	<5	Yes	0.0673	0.0923	882212	59372.9	0.00148307	nvt	<1
449	2019	1	0.69	No	No	No	38	38	<1	No	<5	Yes	0.0541	0.0435	3376711	182680	0.000202641	nvt	<1
450	2017	1	0.69	Yes	Yes	No	NGR		<1	No	<5	No	0.0541	0.0808	3376711	182680	0.000417092	ngr	<1
451	2016	1	0.7	Yes	No	No	NGR		<1	No	<5	No	0.0541	0.1186	3376711	182680	0.000599882	ngr	<1
452	2018	0	0.7	Yes	Yes	Yes	18C	18C	<1	Yes	<5	No	0.0673	0.1081	882212	59372.9	0.00181888	vt	<1
453	2020	0	0.7	Yes	Yes	Yes	10A	10A	<1	No	<5	Yes	0.0673	0.0923	882212	59372.9	0.00148307	nvt	<1
454	2020	0	0.7	Yes	Yes	Yes	10A	10A	<1	No	<5	Yes	0.0673	0.0923	882212	59372.9	0.00148307	nvt	<1
455	2018	0	0.7	Yes	No	No	16F	16F	<1	No	<5	Yes	0.0673	0.1081	882212	59372.9	0.00181888	nvt	<1
456	2019	0	0.7	Yes	Yes	No	13	13	<1	No	<5	Yes	0.0673	0.085	882212	59372.9	0.00139727	nvt	<1
457	2018	0	0.7	Yes	Yes	Yes	19A	19A	<1	No	<5	Yes	0.0673	0.1081	882212	59372.9	0.00181888	nvt	<1
458	2016	1	0.7	No	Yes	No	19F	19F	<1	Yes	<5	No	0.0541	0.1186	3376711	182680	0.000599882	vt	<1
459	2017	1	0.7	No	No	No	6B	6B	<1	Yes	<5	No	0.0541	0.0808	3376711	182680	0.000417092	vt	<1
460	2016	0	0.71	No	Yes	Yes	20	20	<1	No	<5	Yes	0.0673	0.0837	882212	59372.9	0.00123775	nvt	<1
461	2017	0	0.71	Yes	Yes	No	19B	19B	<1	No	<5	Yes	0.0673	0.0808	882212	59372.9	0.00119622	nvt	<1
462	2016	1	0.71	No	No	No	NGR		<1	No	<5	No	0.0541	0.1186	3376711	182680	0.000599882	ngr	<1
463	2017	1	0.71	Yes	Yes	No	19F	19F	<1	Yes	<5	No	0.0541	0.0808	3376711	182680	0.000417092	vt	<1
464	2017	1	0.71	No	No	No	3	3	<1	No	<5	Yes	0.0541	0.0808	3376711	182680	0.000417092	nvt	<1
465	2019	1	0.71	No	No	No	23B	23B	<1	No	<5	Yes	0.0541	0.0435	3376711	182680	0.000202641	nvt	<1
466	2018	1	0.71	No	Yes	Yes	NGR		<1	No	<5	No	0.0541	0.0697	3376711	182680	0.000355597	ngr	<1
467	2016	0	0.72	Yes	Yes	No	19F	19F	<1	Yes	<5	No	0.0673	0.0837	882212	59372.9	0.00123775	vt	<1
468	2018	1	0.72	No	No	No	19A	19A	<1	No	<5	Yes	0.0541	0.0697	3376711	182680	0.000355597	nvt	<1
469	2016	0	0.72	Yes	Yes	No	19F	19F	<1	Yes	<5	No	0.0673	0.0837	882212	59372.9	0.00123775	vt	<1
470	2016	0	0.72	No	No	No	22F	22F	<1	No	<5	Yes	0.0673	0.0837	882212	59372.9	0.00123775	nvt	<1
471	2016	1	0.72	Yes	Yes	Yes	6B	6B	<1	Yes	<5	No	0.0541	0.1186	3376711	182680	0.000599882	vt	<1
472	2018	1	0.72	No	No	No	6B	6B	<1	Yes	<5	No	0.0541	0.0697	3376711	182680	0.000355597	vt	<1
473	2016	1	0.72	Yes	Yes	Yes	15B	15B	<1	No	<5	Yes	0.0541	0.1186	3376711	182680	0.000599882	nvt	<1
474	2016	0	0.72	Yes	Yes	No	19F	19F	<1	Yes	<5	No	0.0673	0.0837	882212	59372.9	0.00123775	vt	<1
475	2016	0	0.73	Yes	No	No	23F	23F	<1	Yes	<5	No	0.0673	0.0837	882212	59372.9	0.00123775	vt	<1
476	2018	1	0.73	Yes	No	No	NGR		<1	No	<5	No	0.0541	0.0697	3376711	182680	0.000355597	ngr	<1
477	2018	1	0.73	No	No	No	6B	6B	<1	Yes	<5	No	0.0541	0.0697	3376711	182680	0.000355597	vt	<1
478	2018	1	0.73	Yes	Yes	Yes	NGR		<1	No	<5	No	0.0541	0.0697	3376711	182680	0.000355597	ngr	<1
479	2018	1	0.73	Yes	Yes	No	NGR		<1	No	<5	No	0.0541	0.0697	3376711	182680	0.000355597	ngr	<1
480	2017	1	0.74	No	No	No	NGR		<1	No	<5	No	0.0541	0.0808	3376711	182680	0.000417092	ngr	<1
481	2019	0	0.74	Yes	No	No	19A	19A	<1	No	<5	Yes	0.0673	0.085	882212	59372.9	0.00139727	nvt	<1
482	2016	1	0.74	Yes	No	No	16F	16F	<1	No	<5	Yes	0.0541	0.1186	3376711	182680	0.000599882	nvt	<1
483	2016	0	0.74	Yes	Yes	No	19B	19B	<1	No	<5	Yes	0.0673	0.0837	882212	59372.9	0.00123775	nvt	<1
484	2019	0	0.74	Yes	Yes	Yes	23F	23F	<1	Yes	<5	No	0.0673	0.085	882212	59372.9	0.00139727	vt	<1
485	2017	0	0.74	Yes	Yes	Yes	NGR		<1	No	<5	No	0.0673	0.0808	882212	59372.9	0.00119622	ngr	<1
486	2018	0	0.74	Yes	No	No	15A	15A	<1	No	<5	Yes	0.0673	0.1081	882212	59372.9	0.00181888	nvt	<1
487	2018	0	0.74	Yes	Yes	No	9V	9V	<1	Yes	<5	No	0.0673	0.1081	882212	59372.9	0.00181888	vt	<1
488	2019	0	0.74	Yes	No	No	15B	15B	<1	No	<5	Yes	0.0673	0.085	882212	59372.9	0.00139727	nvt	<1
489	2017	1	0.74	No	No	No	NGR		<1	No	<5	No	0.0541	0.0808	3376711	182680	0.000417092	ngr	<1
490	2019	0	0.74	Yes	Yes	Yes	6A	6A	<1	No	<5	Yes	0.0673	0.085	882212	59372.9	0.00139727	nvt	<1
491	2019	0	0.75	Yes	Yes	No	19F	19F	<1	Yes	<5	No	0.0673	0.085	882212	59372.9	0.00139727	vt	<1
492	2020	0	0.75	Yes	Yes	Yes	22F	22F	<1	No	<5	Yes	0.0673	0.0923	882212	59372.9	0.00148307	nvt	<1
493	2017	0	0.75	Yes	Yes	No	14	14	<1	Yes	<5	No	0.0673	0.0808	882212	59372.9	0.00119622	vt	<1
494	2019	0	0.75	Yes	Yes	Yes	24A	24A	<1	No	<5	Yes	0.0673	0.085	882212	59372.9	0.00139727	nvt	<1
495	2017	0	0.75	Yes	Yes	Yes	6B	6B	<1	Yes	<5	No	0.0673	0.0808	882212	59372.9	0.00119622	vt	<1
496	2018	0	0.75	Yes	No	No	9V	9V	<1	Yes	<5	No	0.0673	0.1081	882212	59372.9	0.00181888	vt	<1
497	2020	0	0.76	Yes	Yes	Yes			<1		<5		0.0673	0.0923	882212	59372.9	0.00148307		<1
498	2019	0	0.76	Yes	Yes	No	NGR		<1	No	<5	No	0.0673	0.085	882212	59372.9	0.00139727	ngr	<1
499	2020	0	0.76	No	No	No	NGR		<1	No	<5	No	0.0673	0.0923	882212	59372.9	0.00148307	ngr	<1
500	2017	0	0.76	Yes	Yes	Yes	21	21	<1	No	<5	Yes	0.0673	0.0808	882212	59372.9	0.00119622	nvt	<1
501	2020	0	0.76	Yes	No	No	11A	11A	<1	No	<5	Yes	0.0673	0.0923	882212	59372.9	0.00148307	nvt	<1
502	2019	0	0.76	Yes	No	No	19F	19F	<1	Yes	<5	No	0.0673	0.085	882212	59372.9	0.00139727	vt	<1
503	2017	0	0.77	No	No	No	34	34	<1	No	<5	Yes	0.0673	0.0808	882212	59372.9	0.00119622	nvt	<1
504	2017	0	0.77	Yes	Yes	Yes	6B	6B	<1	Yes	<5	No	0.0673	0.0808	882212	59372.9	0.00119622	vt	<1
505	2017	1	0.77	Yes	Yes	No	15C	15C	<1	No	<5	Yes	0.0541	0.0808	3376711	182680	0.000417092	nvt	<1
506	2018	1	0.77	No	No	No	34	34	<1	No	<5	Yes	0.0541	0.0697	3376711	182680	0.000355597	nvt	<1
507	2020	0	0.77	Yes	No	No	15B	15B	<1	No	<5	Yes	0.0673	0.0923	882212	59372.9	0.00148307	nvt	<1
508	2018	0	0.77	No	No	No	34	34	<1	No	<5	Yes	0.0673	0.1081	882212	59372.9	0.00181888	nvt	<1
509	2016	1	0.77	Yes	Yes	Yes	23F	23F	<1	Yes	<5	No	0.0541	0.1186	3376711	182680	0.000599882	vt	<1
510	2018	0	0.77	Yes	Yes	Yes	8	8	<1	No	<5	Yes	0.0673	0.1081	882212	59372.9	0.00181888	nvt	<1
511	2016	0	0.78	Yes	No	No	19F	19F	<1	Yes	<5	No	0.0673	0.0837	882212	59372.9	0.00123775	vt	<1
512	2016	0	0.78	Yes	Yes	No	3	3	<1	No	<5	Yes	0.0673	0.0837	882212	59372.9	0.00123775	nvt	<1
513	2017	0	0.78	Yes	Yes	Yes	6A	6A	<1	No	<5	Yes	0.0673	0.0808	882212	59372.9	0.00119622	nvt	<1
514	2017	1	0.78	No	No	No	15B	15B	<1	No	<5	Yes	0.0541	0.0808	3376711	182680	0.000417092	nvt	<1
515	2018	0	0.78	Yes	No	No	6B	6B	<1	Yes	<5	No	0.0673	0.1081	882212	59372.9	0.00181888	vt	<1
516	2018	1	0.78	No	No	No	19F	19F	<1	Yes	<5	No	0.0541	0.0697	3376711	182680	0.000355597	vt	<1
517	2018	1	0.78	No	No	No	6B	6B	<1	Yes	<5	No	0.0541	0.0697	3376711	182680	0.000355597	vt	<1
518	2020	0	0.78	Yes	Yes	No	19A	19A	<1	No	<5	Yes	0.0673	0.0923	882212	59372.9	0.00148307	nvt	<1
519	2017	0	0.78	Yes	Yes	Yes	19A	19A	<1	No	<5	Yes	0.0673	0.0808	882212	59372.9	0.00119622	nvt	<1
520	2018	0	0.79	Yes	No	No	11A	11A	<1	No	<5	Yes	0.0673	0.1081	882212	59372.9	0.00181888	nvt	<1
521	2017	0	0.79	Yes	Yes	Yes	23F	23F	<1	Yes	<5	No	0.0673	0.0808	882212	59372.9	0.00119622	vt	<1
522	2019	1	0.79	No	No	No	NGR		<1	No	<5	No	0.0541	0.0435	3376711	182680	0.000202641	ngr	<1
523	2019	1	0.79	No	No	No	6A	6A	<1	No	<5	Yes	0.0541	0.0435	3376711	182680	0.000202641	nvt	<1
524	2016	1	0.79	No	No	No	21	21	<1	No	<5	Yes	0.0541	0.1186	3376711	182680	0.000599882	nvt	<1
525	2018	1	0.79	No	No	No	34	34	<1	No	<5	Yes	0.0541	0.0697	3376711	182680	0.000355597	nvt	<1
526	2018	0	0.79	Yes	No	No	33F	33F	<1	No	<5	Yes	0.0673	0.1081	882212	59372.9	0.00181888	nvt	<1
527	2018	0	0.79	Yes	No	No	6A	6A	<1	No	<5	Yes	0.0673	0.1081	882212	59372.9	0.00181888	nvt	<1
528	2017	1	0.8	Yes	No	No	14	14	<1	Yes	<5	No	0.0541	0.0808	3376711	182680	0.000417092	vt	<1
529	2018	0	0.8	Yes	No	No	15C	15C	<1	No	<5	Yes	0.0673	0.1081	882212	59372.9	0.00181888	nvt	<1
530	2018	0	0.8	Yes	No	No	6A	6A	<1	No	<5	Yes	0.0673	0.1081	882212	59372.9	0.00181888	nvt	<1
531	2017	1	0.8	Yes	Yes	Yes	6B	6B	<1	Yes	<5	No	0.0541	0.0808	3376711	182680	0.000417092	vt	<1
532	2018	0	0.8	Yes	No	No	6A	6A	<1	No	<5	Yes	0.0673	0.1081	882212	59372.9	0.00181888	nvt	<1
533	2019	1	0.8	No	Yes	No	15B	15B	<1	No	<5	Yes	0.0541	0.0435	3376711	182680	0.000202641	nvt	<1
534	2019	0	0.8	Yes	No	No	20	20	<1	No	<5	Yes	0.0673	0.085	882212	59372.9	0.00139727	nvt	<1
535	2018	0	0.8	Yes	No	Yes	non-typable	NT	<1	No	<5	Yes	0.0673	0.1081	882212	59372.9	0.00181888	nvt	<1
536	2016	1	0.81	Yes	Yes	Yes	23F	23F	<1	Yes	<5	No	0.0541	0.1186	3376711	182680	0.000599882	vt	<1
537	2017	0	0.81	Yes	No	Yes	9L	9L	<1	No	<5	Yes	0.0673	0.0808	882212	59372.9	0.00119622	nvt	<1
538	2017	1	0.81	Yes	No	Yes	6B	6B	<1	Yes	<5	No	0.0541	0.0808	3376711	182680	0.000417092	vt	<1
539	2019	1	0.81	No	No	No	NGR		<1	No	<5	No	0.0541	0.0435	3376711	182680	0.000202641	ngr	<1
540	2016	1	0.81	Yes	Yes	No	19F	19F	<1	Yes	<5	No	0.0541	0.1186	3376711	182680	0.000599882	vt	<1
541	2018	1	0.81	Yes	Yes	Yes	NGR		<1	No	<5	No	0.0541	0.0697	3376711	182680	0.000355597	ngr	<1
542	2017	1	0.81	Yes	No	No	15C	15C	<1	No	<5	Yes	0.0541	0.0808	3376711	182680	0.000417092	nvt	<1
543	2016	0	0.82	No	No	No	34	34	<1	No	<5	Yes	0.0673	0.0837	882212	59372.9	0.00123775	nvt	<1
544	2016	0	0.82	Yes	No	No	15B	15B	<1	No	<5	Yes	0.0673	0.0837	882212	59372.9	0.00123775	nvt	<1
545	2016	0	0.82	Yes	No	No	NGR		<1	No	<5	No	0.0673	0.0837	882212	59372.9	0.00123775	ngr	<1
546	2017	1	0.82	No	No	No		Omni Negative	<1	No	<5	Yes	0.0541	0.0808	3376711	182680	0.000417092	nvt	<1
547	2020	0	0.82	No	No	No	21	21	<1	No	<5	Yes	0.0673	0.0923	882212	59372.9	0.00148307	nvt	<1
548	2020	0	0.82	Yes	Yes	No	6B	6B	<1	Yes	<5	No	0.0673	0.0923	882212	59372.9	0.00148307	vt	<1
549	2017	1	0.82	Yes	Yes	No	19A	19A	<1	No	<5	Yes	0.0541	0.0808	3376711	182680	0.000417092	nvt	<1
550	2016	1	0.82	No	No	No	NT	NT	<1	No	<5	Yes	0.0541	0.1186	3376711	182680	0.000599882	nvt	<1
551	2019	0	0.82	Yes	Yes	Yes	23F	23F	<1	Yes	<5	No	0.0673	0.085	882212	59372.9	0.00139727	vt	<1
552	2017	1	0.82	No	No	No	6B	6B	<1	Yes	<5	No	0.0541	0.0808	3376711	182680	0.000417092	vt	<1
553	2018	0	0.83	Yes	Yes	No	23F	23F	<1	Yes	<5	No	0.0673	0.1081	882212	59372.9	0.00181888	vt	<1
554	2018	1	0.83	Yes	Yes	No	NGR		<1	No	<5	No	0.0541	0.0697	3376711	182680	0.000355597	ngr	<1
555	2020	0	0.83	Yes	Yes	Yes	NGR		<1	No	<5	No	0.0673	0.0923	882212	59372.9	0.00148307	ngr	<1
556	2019	0	0.83	Yes	No	No	6B	6B	<1	Yes	<5	No	0.0673	0.085	882212	59372.9	0.00139727	vt	<1
557	2016	1	0.84	No	No	No	35B	35B	<1	No	<5	Yes	0.0541	0.1186	3376711	182680	0.000599882	nvt	<1
558	2018	0	0.84	Yes	Yes	No	16F	16F	<1	No	<5	Yes	0.0673	0.1081	882212	59372.9	0.00181888	nvt	<1
559	2018	1	0.84	Yes	Yes	Yes	NGR		<1	No	<5	No	0.0541	0.0697	3376711	182680	0.000355597	ngr	<1
560	2018	0	0.84	Yes	No	No	34	34	<1	No	<5	Yes	0.0673	0.1081	882212	59372.9	0.00181888	nvt	<1
561	2020	0	0.84	Yes	Yes	No	19A	19A	<1	No	<5	Yes	0.0673	0.0923	882212	59372.9	0.00148307	nvt	<1
562	2017	0	0.84	Yes	No	No	17F	17F	<1	No	<5	Yes	0.0673	0.0808	882212	59372.9	0.00119622	nvt	<1
563	2019	0	0.84	Yes	No	No	18A	18A	<1	No	<5	Yes	0.0673	0.085	882212	59372.9	0.00139727	nvt	<1
564	2018	0	0.84	No	No	No	36	36	<1	No	<5	Yes	0.0673	0.1081	882212	59372.9	0.00181888	nvt	<1
565	2017	0	0.85	Yes	Yes	No	16F	16F	<1	No	<5	Yes	0.0673	0.0808	882212	59372.9	0.00119622	nvt	<1
566	2017	0	0.85	Yes	Yes	No	10A	10A	<1	No	<5	Yes	0.0673	0.0808	882212	59372.9	0.00119622	nvt	<1
567	2018	1	0.85	No	No	No	19F	19F	<1	Yes	<5	No	0.0541	0.0697	3376711	182680	0.000355597	vt	<1
568	2016	1	0.85	Yes	Yes	Yes	19F	19F	<1	Yes	<5	No	0.0541	0.1186	3376711	182680	0.000599882	vt	<1
569	2016	0	0.85	Yes	Yes	No	4	4	<1	Yes	<5	No	0.0673	0.0837	882212	59372.9	0.00123775	vt	<1
570	2018	1	0.85	No	No	No	6B	6B	<1	Yes	<5	No	0.0541	0.0697	3376711	182680	0.000355597	vt	<1
571	2017	1	0.85	Yes	Yes	Yes	19F	19F	<1	Yes	<5	No	0.0541	0.0808	3376711	182680	0.000417092	vt	<1
572	2016	0	0.85	Yes	Yes	No	23F	23F	<1	Yes	<5	No	0.0673	0.0837	882212	59372.9	0.00123775	vt	<1
573	2016	1	0.85	Yes	No	No	19F	19F	<1	Yes	<5	No	0.0541	0.1186	3376711	182680	0.000599882	vt	<1
574	2020	0	0.86	Yes	No	No	14	14	<1	Yes	<5	No	0.0673	0.0923	882212	59372.9	0.00148307	vt	<1
575	2016	0	0.86				23F	23F	<1	Yes	<5	No	0.0673	0.0837	882212	59372.9	0.00123775	vt	<1
576	2016	0	0.86	Yes	No	No	23F	23F	<1	Yes	<5	No	0.0673	0.0837	882212	59372.9	0.00123775	vt	<1
577	2016	1	0.86	No	No	No	6B	6B	<1	Yes	<5	No	0.0541	0.1186	3376711	182680	0.000599882	vt	<1
578	2018	0	0.86	Yes	Yes	Yes	6A	6A	<1	No	<5	Yes	0.0673	0.1081	882212	59372.9	0.00181888	nvt	<1
579	2017	0	0.87	Yes	Yes	Yes	NGR		<1	No	<5	No	0.0673	0.0808	882212	59372.9	0.00119622	ngr	<1
580	2018	0	0.87	Yes	No	No	15B	15B	<1	No	<5	Yes	0.0673	0.1081	882212	59372.9	0.00181888	nvt	<1
581	2020	0	0.87	Yes	No	No	NGR		<1	No	<5	No	0.0673	0.0923	882212	59372.9	0.00148307	ngr	<1
582	2016	0	0.87	Yes	No	No	17F	17F	<1	No	<5	Yes	0.0673	0.0837	882212	59372.9	0.00123775	nvt	<1
583	2019	0	0.87	Yes	No	No	16F	16F	<1	No	<5	Yes	0.0673	0.085	882212	59372.9	0.00139727	nvt	<1
584	2019	0	0.88	Yes	Yes	Yes	17F	17F	<1	No	<5	Yes	0.0673	0.085	882212	59372.9	0.00139727	nvt	<1
585	2016	0	0.88	Yes	No	No	23F	23F	<1	Yes	<5	No	0.0673	0.0837	882212	59372.9	0.00123775	vt	<1
586	2019	1	0.88	No	No	No	NGR		<1	No	<5	No	0.0541	0.0435	3376711	182680	0.000202641	ngr	<1
587	2019	0	0.88	Yes	Yes	No	6C	6C	<1	No	<5	Yes	0.0673	0.085	882212	59372.9	0.00139727	nvt	<1
588	2018	0	0.88	Yes	No	No	16F	16F	<1	No	<5	Yes	0.0673	0.1081	882212	59372.9	0.00181888	nvt	<1
589	2018	1	0.88	No	No	No	6A	6A	<1	No	<5	Yes	0.0541	0.0697	3376711	182680	0.000355597	nvt	<1
590	2017	0	0.88	Yes	Yes	Yes	6B	6B	<1	Yes	<5	No	0.0673	0.0808	882212	59372.9	0.00119622	vt	<1
591	2016	1	0.88	Yes	No	No	3	3	<1	No	<5	Yes	0.0541	0.1186	3376711	182680	0.000599882	nvt	<1
592	2020	0	0.88	Yes	Yes	No	NGR		<1	No	<5	No	0.0673	0.0923	882212	59372.9	0.00148307	ngr	<1
593	2018	1	0.88	No	No	No	16F	16F	<1	No	<5	Yes	0.0541	0.0697	3376711	182680	0.000355597	nvt	<1
594	2017	0	0.88	Yes	No	No	16F	16F	<1	No	<5	Yes	0.0673	0.0808	882212	59372.9	0.00119622	nvt	<1
595	2018	0	0.88	Yes	Yes	No	6A	6A	<1	No	<5	Yes	0.0673	0.1081	882212	59372.9	0.00181888	nvt	<1
596	2020	0	0.88	Yes	Yes	Yes	6B	6B	<1	Yes	<5	No	0.0673	0.0923	882212	59372.9	0.00148307	vt	<1
597	2017	0	0.89	No	No	No	NGR		<1	No	<5	No	0.0673	0.0808	882212	59372.9	0.00119622	ngr	<1
598	2018	0	0.89	Yes	No	No	6A	6A	<1	No	<5	Yes	0.0673	0.1081	882212	59372.9	0.00181888	nvt	<1
599	2017	1	0.89	Yes	Yes	No	20	20	<1	No	<5	Yes	0.0541	0.0808	3376711	182680	0.000417092	nvt	<1
600	2020	0	0.89	Yes	No	No	19B	19B	<1	No	<5	Yes	0.0673	0.0923	882212	59372.9	0.00148307	nvt	<1
601	2016	1	0.89	Yes	No	No	35B	35B	<1	No	<5	Yes	0.0541	0.1186	3376711	182680	0.000599882	nvt	<1
602	2018	0	0.89	Yes	No	No	19A	19A	<1	No	<5	Yes	0.0673	0.1081	882212	59372.9	0.00181888	nvt	<1
603	2019	1	0.89				15A	15A	<1	No	<5	Yes	0.0541	0.0435	3376711	182680	0.000202641	nvt	<1
604	2020	0	0.9	Yes	Yes	Yes	14	14	<1	Yes	<5	No	0.0673	0.0923	882212	59372.9	0.00148307	vt	<1
605	2020	0	0.9	Yes	Yes	No	23F	23F	<1	Yes	<5	No	0.0673	0.0923	882212	59372.9	0.00148307	vt	<1
606	2016	1	0.9	Yes	Yes	Yes	NGR		<1	No	<5	No	0.0541	0.1186	3376711	182680	0.000599882	ngr	<1
607	2016	1	0.9	No	No	No	NGR		<1	No	<5	No	0.0541	0.1186	3376711	182680	0.000599882	ngr	<1
608	2018	0	0.9	Yes	Yes	Yes	13	13	<1	No	<5	Yes	0.0673	0.1081	882212	59372.9	0.00181888	nvt	<1
609	2016	1	0.9	No	No	No	NGR		<1	No	<5	No	0.0541	0.1186	3376711	182680	0.000599882	ngr	<1
610	2018	0	0.9	Yes	Yes	Yes	19A	19A	<1	No	<5	Yes	0.0673	0.1081	882212	59372.9	0.00181888	nvt	<1
611	2016	1	0.9	No	No	No	23F	23F	<1	Yes	<5	No	0.0541	0.1186	3376711	182680	0.000599882	vt	<1
612	2020	0	0.9	Yes	Yes	No	3	3	<1	No	<5	Yes	0.0673	0.0923	882212	59372.9	0.00148307	nvt	<1
613	2018	0	0.9	Yes	Yes	Yes	3	3	<1	No	<5	Yes	0.0673	0.1081	882212	59372.9	0.00181888	nvt	<1
614	2020	0	0.9	Yes	Yes	Yes	18C	18C	<1	Yes	<5	No	0.0673	0.0923	882212	59372.9	0.00148307	vt	<1
615	2019	0	0.9	Yes	No	No	19B	19B	<1	No	<5	Yes	0.0673	0.085	882212	59372.9	0.00139727	nvt	<1
616	2017	0	0.9	Yes	Yes	Yes	8	8	<1	No	<5	Yes	0.0673	0.0808	882212	59372.9	0.00119622	nvt	<1
617	2017	0	0.9	Yes	No	No	6A	6A	<1	No	<5	Yes	0.0673	0.0808	882212	59372.9	0.00119622	nvt	<1
618	2016	0	0.9	Yes	Yes	No	14	14	<1	Yes	<5	No	0.0673	0.0837	882212	59372.9	0.00123775	vt	<1
619	2016	0	0.9	Yes	Yes	No			<1		<5		0.0673	0.0837	882212	59372.9	0.00123775		<1
620	2020	0	0.9	No	No	No	35B	35B	<1	No	<5	Yes	0.0673	0.0923	882212	59372.9	0.00148307	nvt	<1
621	2018	0	0.9				6A	6A	<1	No	<5	Yes	0.0673	0.1081	882212	59372.9	0.00181888	nvt	<1
622	2017	1	0.9	No	No	No	6A	6A	<1	No	<5	Yes	0.0541	0.0808	3376711	182680	0.000417092	nvt	<1
623	2019	0	0.9	Yes	No	No			<1		<5		0.0673	0.085	882212	59372.9	0.00139727		<1
624	2019	0	0.91	Yes	Yes	No	23B	23B	<1	No	<5	Yes	0.0673	0.085	882212	59372.9	0.00139727	nvt	<1
625	2020	0	0.91	Yes	No	No	35A	35A	<1	No	<5	Yes	0.0673	0.0923	882212	59372.9	0.00148307	nvt	<1
626	2019	0	0.91	Yes	Yes	Yes	NGR		<1	No	<5	No	0.0673	0.085	882212	59372.9	0.00139727	ngr	<1
627	2016	0	0.91	Yes	Yes	No	15C	15C	<1	No	<5	Yes	0.0673	0.0837	882212	59372.9	0.00123775	nvt	<1
628	2016	0	0.91	Yes	No	No	NGR		<1	No	<5	No	0.0673	0.0837	882212	59372.9	0.00123775	ngr	<1
629	2016	1	0.91	No	No	No	6A	6A	<1	No	<5	Yes	0.0541	0.1186	3376711	182680	0.000599882	nvt	<1
630	2019	0	0.91	Yes	Yes	No	19F	19F	<1	Yes	<5	No	0.0673	0.085	882212	59372.9	0.00139727	vt	<1
631	2016	0	0.92	Yes	No	No	3	3	<1	No	<5	Yes	0.0673	0.0837	882212	59372.9	0.00123775	nvt	<1
632	2016	0	0.92	Yes	Yes	No	15C	15C	<1	No	<5	Yes	0.0673	0.0837	882212	59372.9	0.00123775	nvt	<1
633	2016	1	0.92	No	No	No	6B	6B	<1	Yes	<5	No	0.0541	0.1186	3376711	182680	0.000599882	vt	<1
634	2020	0	0.92	Yes	Yes	No	19B	19B	<1	No	<5	Yes	0.0673	0.0923	882212	59372.9	0.00148307	nvt	<1
635	2017	1	0.92	Yes	Yes	No	10A	10A	<1	No	<5	Yes	0.0541	0.0808	3376711	182680	0.000417092	nvt	<1
636	2020	0	0.92	Yes	Yes	No	4	4	<1	Yes	<5	No	0.0673	0.0923	882212	59372.9	0.00148307	vt	<1
637	2019	0	0.92	Yes	Yes	Yes	24A	24A	<1	No	<5	Yes	0.0673	0.085	882212	59372.9	0.00139727	nvt	<1
638	2018	0	0.92	Yes	No	Yes	6A	6A	<1	No	<5	Yes	0.0673	0.1081	882212	59372.9	0.00181888	nvt	<1
639	2017	1	0.93	No	No	No	NGR		<1	No	<5	No	0.0541	0.0808	3376711	182680	0.000417092	ngr	<1
640	2016	0	0.93	Yes	Yes	No	6A	6A	<1	No	<5	Yes	0.0673	0.0837	882212	59372.9	0.00123775	nvt	<1
641	2020	0	0.93	No	No	No	23F	23F	<1	Yes	<5	No	0.0673	0.0923	882212	59372.9	0.00148307	vt	<1
642	2016	1	0.93	No	No	No	11A	11A	<1	No	<5	Yes	0.0541	0.1186	3376711	182680	0.000599882	nvt	<1
643	2017	0	0.93	Yes	Yes	Yes	28F	28F	<1	No	<5	Yes	0.0673	0.0808	882212	59372.9	0.00119622	nvt	<1
644	2018	0	0.93	Yes	No	No	19F	19F	<1	Yes	<5	No	0.0673	0.1081	882212	59372.9	0.00181888	vt	<1
645	2018	1	0.93	No	No	No	19A	19A	<1	No	<5	Yes	0.0541	0.0697	3376711	182680	0.000355597	nvt	<1
646	2018	1	0.93	No	No	No	6A	6A	<1	No	<5	Yes	0.0541	0.0697	3376711	182680	0.000355597	nvt	<1
647	2019	0	0.93	Yes	No	No	19A	19A	<1	No	<5	Yes	0.0673	0.085	882212	59372.9	0.00139727	nvt	<1
648	2018	1	0.94	Yes	Yes	No	NGR		<1	No	<5	No	0.0541	0.0697	3376711	182680	0.000355597	ngr	<1
649	2017	0	0.94	Yes	No	No	19F	19F	<1	Yes	<5	No	0.0673	0.0808	882212	59372.9	0.00119622	vt	<1
650	2018	1	0.94	No	No	No	21	21	<1	No	<5	Yes	0.0541	0.0697	3376711	182680	0.000355597	nvt	<1
651	2018	1	0.94	Yes	No	Yes	15C	15C	<1	No	<5	Yes	0.0541	0.0697	3376711	182680	0.000355597	nvt	<1
652	2017	0	0.94	Yes	No	Yes	9L	9L	<1	No	<5	Yes	0.0673	0.0808	882212	59372.9	0.00119622	nvt	<1
653	2019	0	0.94	Yes	Yes	No	19F	19F	<1	Yes	<5	No	0.0673	0.085	882212	59372.9	0.00139727	vt	<1
654	2018	0	0.94	Yes	Yes	Yes	19F	19F	<1	Yes	<5	No	0.0673	0.1081	882212	59372.9	0.00181888	vt	<1
655	2016	0	0.94	Yes	Yes	No	23F	23F	<1	Yes	<5	No	0.0673	0.0837	882212	59372.9	0.00123775	vt	<1
656	2016	0	0.94	Yes	Yes	No	6A	6A	<1	No	<5	Yes	0.0673	0.0837	882212	59372.9	0.00123775	nvt	<1
657	2020	0	0.94	Yes	Yes	No	15C	15C	<1	No	<5	Yes	0.0673	0.0923	882212	59372.9	0.00148307	nvt	<1
658	2017	0	0.94	Yes	No	Yes	23B	23B	<1	No	<5	Yes	0.0673	0.0808	882212	59372.9	0.00119622	nvt	<1
659	2016	0	0.94	Yes	No	No	19F	19F	<1	Yes	<5	No	0.0673	0.0837	882212	59372.9	0.00123775	vt	<1
660	2018	1	0.94	No	No	No	non-typable	NT	<1	No	<5	Yes	0.0541	0.0697	3376711	182680	0.000355597	nvt	<1
661	2018	1	0.94	No	No	No	6A	6A	<1	No	<5	Yes	0.0541	0.0697	3376711	182680	0.000355597	nvt	<1
662	2016	1	0.94	Yes	Yes	No	NGR		<1	No	<5	No	0.0541	0.1186	3376711	182680	0.000599882	ngr	<1
663	2019	0	0.95	Yes	Yes	No	19A	19A	<1	No	<5	Yes	0.0673	0.085	882212	59372.9	0.00139727	nvt	<1
664	2019	0	0.95	No	No	No	19A	19A	<1	No	<5	Yes	0.0673	0.085	882212	59372.9	0.00139727	nvt	<1
665	2018	0	0.95	Yes	Yes	Yes	8	8	<1	No	<5	Yes	0.0673	0.1081	882212	59372.9	0.00181888	nvt	<1
666	2018	0	0.95	Yes	Yes	Yes	21	21	<1	No	<5	Yes	0.0673	0.1081	882212	59372.9	0.00181888	nvt	<1
667	2018	0	0.95	Yes	Yes	No	10A	10A	<1	No	<5	Yes	0.0673	0.1081	882212	59372.9	0.00181888	nvt	<1
668	2019	0	0.95	Yes	Yes	No	15B	15B	<1	No	<5	Yes	0.0673	0.085	882212	59372.9	0.00139727	nvt	<1
669	2019	0	0.95	Yes	Yes	Yes	15A	15A	<1	No	<5	Yes	0.0673	0.085	882212	59372.9	0.00139727	nvt	<1
670	2016	1	0.95	No	No	No	6B	6B	<1	Yes	<5	No	0.0541	0.1186	3376711	182680	0.000599882	vt	<1
671	2019	1	0.95	No	No	No	23B	23B	<1	No	<5	Yes	0.0541	0.0435	3376711	182680	0.000202641	nvt	<1
672	2017	0	0.95	Yes	Yes	Yes	19F	19F	<1	Yes	<5	No	0.0673	0.0808	882212	59372.9	0.00119622	vt	<1
673	2019	0	0.95	Yes	No	No	1	1	<1	Yes	<5	No	0.0673	0.085	882212	59372.9	0.00139727	vt	<1
674	2019	0	0.95	Yes	Yes	No	15B	15B	<1	No	<5	Yes	0.0673	0.085	882212	59372.9	0.00139727	nvt	<1
675	2016	0	0.95	No	No	No	9L	9L	<1	No	<5	Yes	0.0673	0.0837	882212	59372.9	0.00123775	nvt	<1
676	2018	0	0.96	Yes	Yes	Yes	13	13	<1	No	<5	Yes	0.0673	0.1081	882212	59372.9	0.00181888	nvt	<1
677	2018	0	0.96	Yes	Yes	Yes	19A	19A	<1	No	<5	Yes	0.0673	0.1081	882212	59372.9	0.00181888	nvt	<1
678	2017	0	0.96	Yes	Yes	No	23F	23F	<1	Yes	<5	No	0.0673	0.0808	882212	59372.9	0.00119622	vt	<1
679	2019	0	0.96	Yes	No	No	6A	6A	<1	No	<5	Yes	0.0673	0.085	882212	59372.9	0.00139727	nvt	<1
680	2018	0	0.96	Yes	No	No	6A	6A	<1	No	<5	Yes	0.0673	0.1081	882212	59372.9	0.00181888	nvt	<1
681	2016	0	0.96	Yes	Yes	No	9V	9V	<1	Yes	<5	No	0.0673	0.0837	882212	59372.9	0.00123775	vt	<1
682	2016	1	0.96	Yes	Yes	Yes	37	37	<1	No	<5	Yes	0.0541	0.1186	3376711	182680	0.000599882	nvt	<1
683	2018	0	0.96	No	No	No	6B	6B	<1	Yes	<5	No	0.0673	0.1081	882212	59372.9	0.00181888	vt	<1
684	2018	1	0.96	Yes	No	No	15A	15A	<1	No	<5	Yes	0.0541	0.0697	3376711	182680	0.000355597	nvt	<1
685	2019	0	0.96	Yes	Yes	No	9L	9L	<1	No	<5	Yes	0.0673	0.085	882212	59372.9	0.00139727	nvt	<1
686	2016	1	0.97	Yes	Yes	Yes	6B	6B	<1	Yes	<5	No	0.0541	0.1186	3376711	182680	0.000599882	vt	<1
687	2018	0	0.97	Yes	Yes	Yes	15A	15A	<1	No	<5	Yes	0.0673	0.1081	882212	59372.9	0.00181888	nvt	<1
688	2018	1	0.97	No	No	No	6A	6A	<1	No	<5	Yes	0.0541	0.0697	3376711	182680	0.000355597	nvt	<1
689	2018	1	0.97	No	No	No	NGR		<1	No	<5	No	0.0541	0.0697	3376711	182680	0.000355597	ngr	<1
690	2018	1	0.97	Yes	No	No	19F	19F	<1	Yes	<5	No	0.0541	0.0697	3376711	182680	0.000355597	vt	<1
691	2017	1	0.97	Yes	No	Yes	15C	15C	<1	No	<5	Yes	0.0541	0.0808	3376711	182680	0.000417092	nvt	<1
692	2018	1	0.98	No	No	No	6A	6A	<1	No	<5	Yes	0.0541	0.0697	3376711	182680	0.000355597	nvt	<1
693	2016	1	0.98	Yes	Yes	No	19F	19F	<1	Yes	<5	No	0.0541	0.1186	3376711	182680	0.000599882	vt	<1
694	2016	0	0.98	Yes	No	No	19B	19B	<1	No	<5	Yes	0.0673	0.0837	882212	59372.9	0.00123775	nvt	<1
695	2020	0	0.98	No	No	No	34	34	<1	No	<5	Yes	0.0673	0.0923	882212	59372.9	0.00148307	nvt	<1
696	2016	1	0.98	No	No	No	19F	19F	<1	Yes	<5	No	0.0541	0.1186	3376711	182680	0.000599882	vt	<1
697	2016	0	0.98	Yes	No	No	19A	19A	<1	No	<5	Yes	0.0673	0.0837	882212	59372.9	0.00123775	nvt	<1
698	2020	0	0.98	Yes	No	No	13	13	<1	No	<5	Yes	0.0673	0.0923	882212	59372.9	0.00148307	nvt	<1
699	2016	0	0.99	Yes	No	No	35B	35B	<1	No	<5	Yes	0.0673	0.0837	882212	59372.9	0.00123775	nvt	<1
700	2016	1	0.99	Yes	Yes	No	16F	16F	<1	No	<5	Yes	0.0541	0.1186	3376711	182680	0.000599882	nvt	<1
701	2018	0	0.99	Yes	Yes	Yes	8	8	<1	No	<5	Yes	0.0673	0.1081	882212	59372.9	0.00181888	nvt	<1
702	2017	0	0.99	Yes	Yes	Yes	33F	33F	<1	No	<5	Yes	0.0673	0.0808	882212	59372.9	0.00119622	nvt	<1
703	2018	1	0.99	No	No	No	15B	15B	<1	No	<5	Yes	0.0541	0.0697	3376711	182680	0.000355597	nvt	<1
704	2020	0	0.99	Yes	No	No	15C	15C	<1	No	<5	Yes	0.0673	0.0923	882212	59372.9	0.00148307	nvt	<1
705	2016	0	0.99	No	No	No	33F	33F	<1	No	<5	Yes	0.0673	0.0837	882212	59372.9	0.00123775	nvt	<1
706	2017	0	0.99	Yes	Yes	No	33F	33F	<1	No	<5	Yes	0.0673	0.0808	882212	59372.9	0.00119622	nvt	<1
707	2019	1	0.99	No			11A	11A	<1	No	<5	Yes	0.0541	0.0435	3376711	182680	0.000202641	nvt	<1
708	2016	0	0.99	No	No	No	33D	33D	<1	No	<5	Yes	0.0673	0.0837	882212	59372.9	0.00123775	nvt	<1
709	2019	0	0.99	Yes	Yes	No	6A	6A	<1	No	<5	Yes	0.0673	0.085	882212	59372.9	0.00139727	nvt	<1
710	2020	0	0.99	Yes	Yes	No	12F	12F	<1	No	<5	Yes	0.0673	0.0923	882212	59372.9	0.00148307	nvt	<1
711	2017	1	1	No	No	No	23F	23F	1-2	Yes	<5	No	0.0541	0.1063	3376711	182680	0.000548724	vt	1-2
712	2020	0	1	Yes	Yes	No	21	21	1-2	No	<5	Yes	0.0673	0.1469	882212	59372.9	0.00236038	nvt	1-2
713	2017	1	1	Yes	No		NGR		1-2	No	<5	No	0.0541	0.1063	3376711	182680	0.000548724	ngr	1-2
714	2016	0	1	Yes	Yes	No	8	8	1-2	No	<5	Yes	0.0673	0.1514	882212	59372.9	0.00223889	nvt	1-2
715	2016	1	1	No	No	No	6B	6B	1-2	Yes	<5	No	0.0541	0.1534	3376711	182680	0.000775901	vt	1-2
716	2019	0	1	Yes	Yes	No	21	21	1-2	No	<5	Yes	0.0673	0.1516	882212	59372.9	0.00249207	nvt	1-2
717	2016	1	1	No	No	No	19F	19F	1-2	Yes	<5	No	0.0541	0.1534	3376711	182680	0.000775901	vt	1-2
718	2020	0	1	Yes	Yes	No	19F	19F	1-2	Yes	<5	No	0.0673	0.1469	882212	59372.9	0.00236038	vt	1-2
719	2016	0	1	No	No	No	6A	6A	1-2	No	<5	Yes	0.0673	0.1514	882212	59372.9	0.00223889	nvt	1-2
720	2016	0	1	Yes	No	Yes	23B	23B	1-2	No	<5	Yes	0.0673	0.1514	882212	59372.9	0.00223889	nvt	1-2
721	2016	0	1	Yes	Yes	No	6B	6B	1-2	Yes	<5	No	0.0673	0.1514	882212	59372.9	0.00223889	vt	1-2
722	2016	0	1	Yes	No	No	21	21	1-2	No	<5	Yes	0.0673	0.1514	882212	59372.9	0.00223889	nvt	1-2
723	2020	0	1	Yes	Yes	No	13	13	1-2	No	<5	Yes	0.0673	0.1469	882212	59372.9	0.00236038	nvt	1-2
724	2016	0	1	Yes	Yes	No	6B	6B	1-2	Yes	<5	No	0.0673	0.1514	882212	59372.9	0.00223889	vt	1-2
725	2017	0	1	Yes	Yes	No	NGR		1-2	No	<5	No	0.0673	0.1195	882212	59372.9	0.00176917	ngr	1-2
726	2020	0	1	Yes	Yes	Yes	14	14	1-2	Yes	<5	No	0.0673	0.1469	882212	59372.9	0.00236038	vt	1-2
727	2016	0	1	No	No	No	23F	23F	1-2	Yes	<5	No	0.0673	0.1514	882212	59372.9	0.00223889	vt	1-2
728	2017	0	1	Yes	Yes	No	NGR		1-2	No	<5	No	0.0673	0.1195	882212	59372.9	0.00176917	ngr	1-2
729	2019	0	1	Yes	Yes	No	16F	16F	1-2	No	<5	Yes	0.0673	0.1516	882212	59372.9	0.00249207	nvt	1-2
730	2018	0	1	Yes	No	No	19A	19A	1-2	No	<5	Yes	0.0673	0.1011	882212	59372.9	0.0017011	nvt	1-2
731	2016	1	1	Yes	Yes	Yes	19F	19F	1-2	Yes	<5	No	0.0541	0.1534	3376711	182680	0.000775901	vt	1-2
732	2016	0	1	Yes	No	Yes	23F	23F	1-2	Yes	<5	No	0.0673	0.1514	882212	59372.9	0.00223889	vt	1-2
733	2016	1	1	No	No	No	6A	6A	1-2	No	<5	Yes	0.0541	0.1534	3376711	182680	0.000775901	nvt	1-2
734	2016	1	1	Yes	No	No	NT	NT	1-2	No	<5	Yes	0.0541	0.1534	3376711	182680	0.000775901	nvt	1-2
735	2018	0	1	Yes	Yes	Yes	6A	6A	1-2	No	<5	Yes	0.0673	0.1011	882212	59372.9	0.0017011	nvt	1-2
736	2016	0	1	Yes	Yes	No	23F	23F	1-2	Yes	<5	No	0.0673	0.1514	882212	59372.9	0.00223889	vt	1-2
737	2016	1	1	Yes	No	No	19A	19A	1-2	No	<5	Yes	0.0541	0.1534	3376711	182680	0.000775901	nvt	1-2
738	2018	0	1	No	No	No	21	21	1-2	No	<5	Yes	0.0673	0.1011	882212	59372.9	0.0017011	nvt	1-2
739	2020	0	1	No	No	No	23F	23F	1-2	Yes	<5	No	0.0673	0.1469	882212	59372.9	0.00236038	vt	1-2
740	2020	0	1	Yes	Yes	Yes	34	34	1-2	No	<5	Yes	0.0673	0.1469	882212	59372.9	0.00236038	nvt	1-2
741	2018	1	1	Yes	Yes	Yes	19A	19A	1-2	No	<5	Yes	0.0541	0.1127	3376711	182680	0.000574975	nvt	1-2
742	2020	0	1	Yes	Yes	No	35B	35B	1-2	No	<5	Yes	0.0673	0.1469	882212	59372.9	0.00236038	nvt	1-2
743	2018	0	1	Yes	Yes	Yes	19A	19A	1-2	No	<5	Yes	0.0673	0.1011	882212	59372.9	0.0017011	nvt	1-2
744	2016	1	1	Yes	Yes	No	6A	6A	1-2	No	<5	Yes	0.0541	0.1534	3376711	182680	0.000775901	nvt	1-2
745	2016	0	1	Yes	Yes	Yes	6A	6A	1-2	No	<5	Yes	0.0673	0.1514	882212	59372.9	0.00223889	nvt	1-2
746	2019	0	1	Yes	Yes	No	15B	15B	1-2	No	<5	Yes	0.0673	0.1516	882212	59372.9	0.00249207	nvt	1-2
747	2017	0	1	Yes	Yes	Yes	21	21	1-2	No	<5	Yes	0.0673	0.1195	882212	59372.9	0.00176917	nvt	1-2
748	2016	0	1	Yes	No	Yes	14	14	1-2	Yes	<5	No	0.0673	0.1514	882212	59372.9	0.00223889	vt	1-2
749	2017	1	1.01	No	No	No	6A	6A	1-2	No	<5	Yes	0.0541	0.1063	3376711	182680	0.000548724	nvt	1-2
750	2017	0	1.01	Yes	Yes	Yes	21	21	1-2	No	<5	Yes	0.0673	0.1195	882212	59372.9	0.00176917	nvt	1-2
751	2020	0	1.01	Yes	Yes	Yes	6A	6A	1-2	No	<5	Yes	0.0673	0.1469	882212	59372.9	0.00236038	nvt	1-2
752	2020	0	1.01	Yes	No	Yes	35F	35F	1-2	No	<5	Yes	0.0673	0.1469	882212	59372.9	0.00236038	nvt	1-2
753	2016	0	1.01	Yes	Yes	No	18C	18C	1-2	Yes	<5	No	0.0673	0.1514	882212	59372.9	0.00223889	vt	1-2
754	2019	0	1.01	Yes	No	No	6A	6A	1-2	No	<5	Yes	0.0673	0.1516	882212	59372.9	0.00249207	nvt	1-2
755	2020	0	1.01	Yes	No	No	non-typable	NT	1-2	No	<5	Yes	0.0673	0.1469	882212	59372.9	0.00236038	nvt	1-2
756	2016	0	1.01	No	No	No	19F	19F	1-2	Yes	<5	No	0.0673	0.1514	882212	59372.9	0.00223889	vt	1-2
757	2016	0	1.02	Yes	Yes	No	19F	19F	1-2	Yes	<5	No	0.0673	0.1514	882212	59372.9	0.00223889	vt	1-2
758	2020	0	1.02	No	No	No	NGR		1-2	No	<5	No	0.0673	0.1469	882212	59372.9	0.00236038	ngr	1-2
759	2018	1	1.02	No	No	No	15B	15B	1-2	No	<5	Yes	0.0541	0.1127	3376711	182680	0.000574975	nvt	1-2
760	2016	0	1.02	Yes	Yes	No	6A	6A	1-2	No	<5	Yes	0.0673	0.1514	882212	59372.9	0.00223889	nvt	1-2
761	2019	1	1.02	No	No	No	NGR		1-2	No	<5	No	0.0541	0.0787	3376711	182680	0.000366617	ngr	1-2
762	2020	0	1.02	Yes	Yes	No	6A	6A	1-2	No	<5	Yes	0.0673	0.1469	882212	59372.9	0.00236038	nvt	1-2
763	2018	0	1.02	Yes	Yes	Yes	33F	33F	1-2	No	<5	Yes	0.0673	0.1011	882212	59372.9	0.0017011	nvt	1-2
764	2017	1	1.02	Yes	No	Yes	NGR		1-2	No	<5	No	0.0541	0.1063	3376711	182680	0.000548724	ngr	1-2
765	2016	0	1.02	Yes	Yes	No	14	14	1-2	Yes	<5	No	0.0673	0.1514	882212	59372.9	0.00223889	vt	1-2
766	2019	0	1.03	Yes	No	No	13	13	1-2	No	<5	Yes	0.0673	0.1516	882212	59372.9	0.00249207	nvt	1-2
767	2019	0	1.03	Yes	Yes	No	NGR		1-2	No	<5	No	0.0673	0.1516	882212	59372.9	0.00249207	ngr	1-2
768	2018	0	1.03	Yes	Yes	No	NGR		1-2	No	<5	No	0.0673	0.1011	882212	59372.9	0.0017011	ngr	1-2
769	2017	0	1.03	Yes	Yes	Yes	15B	15B	1-2	No	<5	Yes	0.0673	0.1195	882212	59372.9	0.00176917	nvt	1-2
770	2016	0	1.03	No	Yes	No	23F	23F	1-2	Yes	<5	No	0.0673	0.1514	882212	59372.9	0.00223889	vt	1-2
771	2019	0	1.03	Yes	No	No	11A	11A	1-2	No	<5	Yes	0.0673	0.1516	882212	59372.9	0.00249207	nvt	1-2
772	2018	1	1.03	No	No	No	15C	15C	1-2	No	<5	Yes	0.0541	0.1127	3376711	182680	0.000574975	nvt	1-2
773	2018	1	1.03	Yes	Yes	No	16F	16F	1-2	No	<5	Yes	0.0541	0.1127	3376711	182680	0.000574975	nvt	1-2
774	2018	1	1.03	No	No	No	6B	6B	1-2	Yes	<5	No	0.0541	0.1127	3376711	182680	0.000574975	vt	1-2
775	2017	1	1.03	No	Yes	Yes	34	34	1-2	No	<5	Yes	0.0541	0.1063	3376711	182680	0.000548724	nvt	1-2
776	2018	0	1.03	Yes	Yes	Yes	34	34	1-2	No	<5	Yes	0.0673	0.1011	882212	59372.9	0.0017011	nvt	1-2
777	2019	1	1.03	No	No	No	6B	6B	1-2	Yes	<5	No	0.0541	0.0787	3376711	182680	0.000366617	vt	1-2
778	2020	0	1.03	Yes	Yes	Yes	16F	16F	1-2	No	<5	Yes	0.0673	0.1469	882212	59372.9	0.00236038	nvt	1-2
779	2018	1	1.04	No	No	No	6A	6A	1-2	No	<5	Yes	0.0541	0.1127	3376711	182680	0.000574975	nvt	1-2
780	2020	0	1.04	Yes	Yes	Yes	11A	11A	1-2	No	<5	Yes	0.0673	0.1469	882212	59372.9	0.00236038	nvt	1-2
781	2016	1	1.04	No	No	No	NGR		1-2	No	<5	No	0.0541	0.1534	3376711	182680	0.000775901	ngr	1-2
782	2016	0	1.04	Yes	Yes	No	11A	11A	1-2	No	<5	Yes	0.0673	0.1514	882212	59372.9	0.00223889	nvt	1-2
783	2018	0	1.04	Yes	Yes	Yes	NGR		1-2	No	<5	No	0.0673	0.1011	882212	59372.9	0.0017011	ngr	1-2
784	2019	0	1.04	Yes	Yes	No	19B	19B	1-2	No	<5	Yes	0.0673	0.1516	882212	59372.9	0.00249207	nvt	1-2
785	2019	0	1.04	Yes	Yes	No	15B	15B	1-2	No	<5	Yes	0.0673	0.1516	882212	59372.9	0.00249207	nvt	1-2
786	2019	0	1.04	Yes	No	No	NGR		1-2	No	<5	No	0.0673	0.1516	882212	59372.9	0.00249207	ngr	1-2
787	2016	1	1.04	No	No	No	6A	6A	1-2	No	<5	Yes	0.0541	0.1534	3376711	182680	0.000775901	nvt	1-2
788	2016	1	1.04	No	No	No	38	38	1-2	No	<5	Yes	0.0541	0.1534	3376711	182680	0.000775901	nvt	1-2
789	2017	0	1.05	Yes	No	No		Omni Negative	1-2	No	<5	Yes	0.0673	0.1195	882212	59372.9	0.00176917	nvt	1-2
790	2020	0	1.05	Yes	Yes	Yes	NGR		1-2	No	<5	No	0.0673	0.1469	882212	59372.9	0.00236038	ngr	1-2
791	2020	0	1.05	Yes	Yes	Yes	11A	11A	1-2	No	<5	Yes	0.0673	0.1469	882212	59372.9	0.00236038	nvt	1-2
792	2016	1	1.05	Yes	Yes	No	19F	19F	1-2	Yes	<5	No	0.0541	0.1534	3376711	182680	0.000775901	vt	1-2
793	2018	1	1.05	No	Yes	No	NGR		1-2	No	<5	No	0.0541	0.1127	3376711	182680	0.000574975	ngr	1-2
794	2019	0	1.05	Yes	No	No	18C	18C	1-2	Yes	<5	No	0.0673	0.1516	882212	59372.9	0.00249207	vt	1-2
795	2019	1	1.05	No	No	No	19A	19A	1-2	No	<5	Yes	0.0541	0.0787	3376711	182680	0.000366617	nvt	1-2
796	2016	0	1.05	Yes	Yes	No	6A	6A	1-2	No	<5	Yes	0.0673	0.1514	882212	59372.9	0.00223889	nvt	1-2
797	2020	0	1.06	Yes	Yes	No	23A	23A	1-2	No	<5	Yes	0.0673	0.1469	882212	59372.9	0.00236038	nvt	1-2
798	2020	0	1.06	Yes	Yes	Yes	11A	11A	1-2	No	<5	Yes	0.0673	0.1469	882212	59372.9	0.00236038	nvt	1-2
799	2018	1	1.06	No	No	No	20	20	1-2	No	<5	Yes	0.0541	0.1127	3376711	182680	0.000574975	nvt	1-2
800	2018	0	1.06	Yes	Yes	Yes	39	39	1-2	No	<5	Yes	0.0673	0.1011	882212	59372.9	0.0017011	nvt	1-2
801	2017	0	1.07	Yes	Yes	Yes	23A	23A	1-2	No	<5	Yes	0.0673	0.1195	882212	59372.9	0.00176917	nvt	1-2
802	2020	0	1.07	Yes	No	No	19F	19F	1-2	Yes	<5	No	0.0673	0.1469	882212	59372.9	0.00236038	vt	1-2
803	2020	0	1.07	Yes	Yes	No	15B	15B	1-2	No	<5	Yes	0.0673	0.1469	882212	59372.9	0.00236038	nvt	1-2
804	2016	1	1.07	Yes	Yes	Yes	NGR		1-2	No	<5	No	0.0541	0.1534	3376711	182680	0.000775901	ngr	1-2
805	2018	0	1.07	Yes	No	No	23F	23F	1-2	Yes	<5	No	0.0673	0.1011	882212	59372.9	0.0017011	vt	1-2
806	2019	1	1.07	No	No	No	NGR		1-2	No	<5	No	0.0541	0.0787	3376711	182680	0.000366617	ngr	1-2
807	2019	0	1.07	No	No	No	36	36	1-2	No	<5	Yes	0.0673	0.1516	882212	59372.9	0.00249207	nvt	1-2
808	2016	1	1.08	Yes	Yes	No	6A	6A	1-2	No	<5	Yes	0.0541	0.1534	3376711	182680	0.000775901	nvt	1-2
809	2019	0	1.08	Yes	Yes	No	23F	23F	1-2	Yes	<5	No	0.0673	0.1516	882212	59372.9	0.00249207	vt	1-2
810	2019	0	1.08	Yes	No	No	6A	6A	1-2	No	<5	Yes	0.0673	0.1516	882212	59372.9	0.00249207	nvt	1-2
811	2019	0	1.08	No	No	No	42	42	1-2	No	<5	Yes	0.0673	0.1516	882212	59372.9	0.00249207	nvt	1-2
812	2019	1	1.08	Yes	Yes	Yes	NGR		1-2	No	<5	No	0.0541	0.0787	3376711	182680	0.000366617	ngr	1-2
813	2019	0	1.08	Yes	No	No	42	42	1-2	No	<5	Yes	0.0673	0.1516	882212	59372.9	0.00249207	nvt	1-2
814	2016	1	1.08	No	No	No	NGR		1-2	No	<5	No	0.0541	0.1534	3376711	182680	0.000775901	ngr	1-2
815	2016	1	1.08	Yes	Yes	No	NGR		1-2	No	<5	No	0.0541	0.1534	3376711	182680	0.000775901	ngr	1-2
816	2016	1	1.08	No	No	No	NGR		1-2	No	<5	No	0.0541	0.1534	3376711	182680	0.000775901	ngr	1-2
817	2017	0	1.09	Yes	Yes	Yes	13	13	1-2	No	<5	Yes	0.0673	0.1195	882212	59372.9	0.00176917	nvt	1-2
818	2017	0	1.09	Yes	Yes	Yes	35C	35C	1-2	No	<5	Yes	0.0673	0.1195	882212	59372.9	0.00176917	nvt	1-2
819	2018	0	1.09	Yes	Yes	Yes	6A	6A	1-2	No	<5	Yes	0.0673	0.1011	882212	59372.9	0.0017011	nvt	1-2
820	2018	1	1.09	No	No	No	21	21	1-2	No	<5	Yes	0.0541	0.1127	3376711	182680	0.000574975	nvt	1-2
821	2020	0	1.09	No	No	No		Omni Negative	1-2	No	<5	Yes	0.0673	0.1469	882212	59372.9	0.00236038	nvt	1-2
822	2019	0	1.1	No	No	No	23F	23F	1-2	Yes	<5	No	0.0673	0.1516	882212	59372.9	0.00249207	vt	1-2
823	2018	1	1.1	No	No	No	34	34	1-2	No	<5	Yes	0.0541	0.1127	3376711	182680	0.000574975	nvt	1-2
824	2016	1	1.1	Yes	Yes	No	19A	19A	1-2	No	<5	Yes	0.0541	0.1534	3376711	182680	0.000775901	nvt	1-2
825	2017	0	1.1	Yes	Yes	No	21	21	1-2	No	<5	Yes	0.0673	0.1195	882212	59372.9	0.00176917	nvt	1-2
826	2016	1	1.11	Yes	Yes	No	14	14	1-2	Yes	<5	No	0.0541	0.1534	3376711	182680	0.000775901	vt	1-2
827	2018	1	1.11	No	No	No	23F	23F	1-2	Yes	<5	No	0.0541	0.1127	3376711	182680	0.000574975	vt	1-2
828	2016	1	1.11	No	No	No	6A	6A	1-2	No	<5	Yes	0.0541	0.1534	3376711	182680	0.000775901	nvt	1-2
829	2019	0	1.11	No	No	No	15A	15A	1-2	No	<5	Yes	0.0673	0.1516	882212	59372.9	0.00249207	nvt	1-2
830	2016	1	1.11	Yes	Yes	Yes	7C	7C	1-2	No	<5	Yes	0.0541	0.1534	3376711	182680	0.000775901	nvt	1-2
831	2016	1	1.11	No	No	No	19A	19A	1-2	No	<5	Yes	0.0541	0.1534	3376711	182680	0.000775901	nvt	1-2
832	2017	0	1.11	Yes	Yes	No	NGR		1-2	No	<5	No	0.0673	0.1195	882212	59372.9	0.00176917	ngr	1-2
833	2016	1	1.11	No	No	No	10A	10A	1-2	No	<5	Yes	0.0541	0.1534	3376711	182680	0.000775901	nvt	1-2
834	2017	1	1.11	No	No	No	19F	19F	1-2	Yes	<5	No	0.0541	0.1063	3376711	182680	0.000548724	vt	1-2
835	2016	1	1.11	No	No	No	3	3	1-2	No	<5	Yes	0.0541	0.1534	3376711	182680	0.000775901	nvt	1-2
836	2016	0	1.11	Yes	Yes	Yes	6B	6B	1-2	Yes	<5	No	0.0673	0.1514	882212	59372.9	0.00223889	vt	1-2
837	2017	0	1.11	Yes	Yes	Yes	19A	19A	1-2	No	<5	Yes	0.0673	0.1195	882212	59372.9	0.00176917	nvt	1-2
838	2019	1	1.11	Yes	No	No	NGR		1-2	No	<5	No	0.0541	0.0787	3376711	182680	0.000366617	ngr	1-2
839	2017	1	1.11	No	No	No	6B	6B	1-2	Yes	<5	No	0.0541	0.1063	3376711	182680	0.000548724	vt	1-2
840	2020	0	1.12	Yes	No	No	14	14	1-2	Yes	<5	No	0.0673	0.1469	882212	59372.9	0.00236038	vt	1-2
841	2016	1	1.12	No	No	No	19F	19F	1-2	Yes	<5	No	0.0541	0.1534	3376711	182680	0.000775901	vt	1-2
842	2017	1	1.13	Yes	Yes	No	16F	16F	1-2	No	<5	Yes	0.0541	0.1063	3376711	182680	0.000548724	nvt	1-2
843	2019	0	1.13	Yes	Yes	Yes	16F	16F	1-2	No	<5	Yes	0.0673	0.1516	882212	59372.9	0.00249207	nvt	1-2
844	2019	1	1.13	No	No	No	NGR		1-2	No	<5	No	0.0541	0.0787	3376711	182680	0.000366617	ngr	1-2
845	2016	1	1.13	Yes	Yes	No	6B	6B	1-2	Yes	<5	No	0.0541	0.1534	3376711	182680	0.000775901	vt	1-2
846	2019	1	1.13	No	No	No	19A	19A	1-2	No	<5	Yes	0.0541	0.0787	3376711	182680	0.000366617	nvt	1-2
847	2019	0	1.14	Yes	No	Yes	11C	11C	1-2	No	<5	Yes	0.0673	0.1516	882212	59372.9	0.00249207	nvt	1-2
848	2019	0	1.14	Yes	Yes	Yes	19A	19A	1-2	No	<5	Yes	0.0673	0.1516	882212	59372.9	0.00249207	nvt	1-2
849	2019	1	1.14	No	No	No	NGR		1-2	No	<5	No	0.0541	0.0787	3376711	182680	0.000366617	ngr	1-2
850	2019	0	1.15	Yes	No	No	42	42	1-2	No	<5	Yes	0.0673	0.1516	882212	59372.9	0.00249207	nvt	1-2
851	2016	0	1.15	No	No	No	6A	6A	1-2	No	<5	Yes	0.0673	0.1514	882212	59372.9	0.00223889	nvt	1-2
852	2016	1	1.15	Yes	Yes	No	19A	19A	1-2	No	<5	Yes	0.0541	0.1534	3376711	182680	0.000775901	nvt	1-2
853	2017	1	1.15	No	No	No	19A	19A	1-2	No	<5	Yes	0.0541	0.1063	3376711	182680	0.000548724	nvt	1-2
854	2018	0	1.15	Yes	Yes	No	11A	11A	1-2	No	<5	Yes	0.0673	0.1011	882212	59372.9	0.0017011	nvt	1-2
855	2019	0	1.15	Yes	No	No	NGR		1-2	No	<5	No	0.0673	0.1516	882212	59372.9	0.00249207	ngr	1-2
856	2019	0	1.15	Yes	Yes	Yes	6A	6A	1-2	No	<5	Yes	0.0673	0.1516	882212	59372.9	0.00249207	nvt	1-2
857	2016	0	1.15	Yes	Yes	No	34	34	1-2	No	<5	Yes	0.0673	0.1514	882212	59372.9	0.00223889	nvt	1-2
858	2016	0	1.16	No	Yes	Yes	19F	19F	1-2	Yes	<5	No	0.0673	0.1514	882212	59372.9	0.00223889	vt	1-2
859	2019	1	1.16	No	No	No	NGR		1-2	No	<5	No	0.0541	0.0787	3376711	182680	0.000366617	ngr	1-2
860	2016	1	1.16	Yes	No	Yes	NGR		1-2	No	<5	No	0.0541	0.1534	3376711	182680	0.000775901	ngr	1-2
861	2016	1	1.16	Yes	No	No	19A	19A	1-2	No	<5	Yes	0.0541	0.1534	3376711	182680	0.000775901	nvt	1-2
862	2018	1	1.16	No	No	No	19A	19A	1-2	No	<5	Yes	0.0541	0.1127	3376711	182680	0.000574975	nvt	1-2
863	2017	1	1.16	No	No	No	6A	6A	1-2	No	<5	Yes	0.0541	0.1063	3376711	182680	0.000548724	nvt	1-2
864	2016	0	1.16	Yes	Yes	No	5	5	1-2	Yes	<5	No	0.0673	0.1514	882212	59372.9	0.00223889	vt	1-2
865	2017	0	1.17	Yes	Yes	Yes	23F	23F	1-2	Yes	<5	No	0.0673	0.1195	882212	59372.9	0.00176917	vt	1-2
866	2017	1	1.17	No	No	No	19A	19A	1-2	No	<5	Yes	0.0541	0.1063	3376711	182680	0.000548724	nvt	1-2
867	2017	0	1.17	Yes	Yes	No	4	4	1-2	Yes	<5	No	0.0673	0.1195	882212	59372.9	0.00176917	vt	1-2
868	2016	1	1.18	No	No	No	23F	23F	1-2	Yes	<5	No	0.0541	0.1534	3376711	182680	0.000775901	vt	1-2
869	2016	0	1.18	Yes	Yes	No	18C	18C	1-2	Yes	<5	No	0.0673	0.1514	882212	59372.9	0.00223889	vt	1-2
870	2017	1	1.18	Yes	Yes	No	19A	19A	1-2	No	<5	Yes	0.0541	0.1063	3376711	182680	0.000548724	nvt	1-2
871	2016	1	1.18	No	No	No	19F	19F	1-2	Yes	<5	No	0.0541	0.1534	3376711	182680	0.000775901	vt	1-2
872	2020	0	1.19	Yes	Yes	Yes	NGR		1-2	No	<5	No	0.0673	0.1469	882212	59372.9	0.00236038	ngr	1-2
873	2017	0	1.19	Yes	Yes	No	6B	6B	1-2	Yes	<5	No	0.0673	0.1195	882212	59372.9	0.00176917	vt	1-2
874	2016	1	1.19	No	No	No	4	4	1-2	Yes	<5	No	0.0541	0.1534	3376711	182680	0.000775901	vt	1-2
875	2018	0	1.19	Yes	Yes	Yes	15C	15C	1-2	No	<5	Yes	0.0673	0.1011	882212	59372.9	0.0017011	nvt	1-2
876	2018	1	1.19	No	No	No	23F	23F	1-2	Yes	<5	No	0.0541	0.1127	3376711	182680	0.000574975	vt	1-2
877	2017	1	1.2	Yes	No	No	34	34	1-2	No	<5	Yes	0.0541	0.1063	3376711	182680	0.000548724	nvt	1-2
878	2017	0	1.2	Yes	No	Yes	23F	23F	1-2	Yes	<5	No	0.0673	0.1195	882212	59372.9	0.00176917	vt	1-2
879	2018	0	1.2	Yes	No	No	13	13	1-2	No	<5	Yes	0.0673	0.1011	882212	59372.9	0.0017011	nvt	1-2
880	2017	1	1.2	No	No	No	NGR		1-2	No	<5	No	0.0541	0.1063	3376711	182680	0.000548724	ngr	1-2
881	2016	0	1.2	Yes	Yes	No	19F	19F	1-2	Yes	<5	No	0.0673	0.1514	882212	59372.9	0.00223889	vt	1-2
882	2016	0	1.21	Yes	No	No	4	4	1-2	Yes	<5	No	0.0673	0.1514	882212	59372.9	0.00223889	vt	1-2
883	2020	0	1.21	No	No	No	12F	12F	1-2	No	<5	Yes	0.0673	0.1469	882212	59372.9	0.00236038	nvt	1-2
884	2018	1	1.22	No	Yes	No	19A	19A	1-2	No	<5	Yes	0.0541	0.1127	3376711	182680	0.000574975	nvt	1-2
885	2016	0	1.22	Yes	Yes	No	19F	19F	1-2	Yes	<5	No	0.0673	0.1514	882212	59372.9	0.00223889	vt	1-2
886	2017	1	1.22	No	No	No	6A	6A	1-2	No	<5	Yes	0.0541	0.1063	3376711	182680	0.000548724	nvt	1-2
887	2018	1	1.22	No	No	No	11A	11A	1-2	No	<5	Yes	0.0541	0.1127	3376711	182680	0.000574975	nvt	1-2
888	2017	1	1.22	No	No	No	NGR		1-2	No	<5	No	0.0541	0.1063	3376711	182680	0.000548724	ngr	1-2
889	2016	1	1.23	Yes	Yes	Yes	19F	19F	1-2	Yes	<5	No	0.0541	0.1534	3376711	182680	0.000775901	vt	1-2
890	2019	0	1.23	Yes	No	No	19A	19A	1-2	No	<5	Yes	0.0673	0.1516	882212	59372.9	0.00249207	nvt	1-2
891	2018	1	1.23	Yes	Yes	No	15B	15B	1-2	No	<5	Yes	0.0541	0.1127	3376711	182680	0.000574975	nvt	1-2
892	2017	1	1.23	Yes	Yes	No	18C	18C	1-2	Yes	<5	No	0.0541	0.1063	3376711	182680	0.000548724	vt	1-2
893	2016	0	1.24	Yes	Yes	No	NT	NT	1-2	No	<5	Yes	0.0673	0.1514	882212	59372.9	0.00223889	nvt	1-2
894	2017	1	1.24	No	Yes	No	17F	17F	1-2	No	<5	Yes	0.0541	0.1063	3376711	182680	0.000548724	nvt	1-2
895	2016	0	1.24	Yes	Yes	No	19F	19F	1-2	Yes	<5	No	0.0673	0.1514	882212	59372.9	0.00223889	vt	1-2
896	2019	0	1.24	No	No	No	18C	18C	1-2	Yes	<5	No	0.0673	0.1516	882212	59372.9	0.00249207	vt	1-2
897	2017	0	1.24	Yes	Yes	Yes	15C	15C	1-2	No	<5	Yes	0.0673	0.1195	882212	59372.9	0.00176917	nvt	1-2
898	2016	0	1.24	Yes	Yes	No	19F	19F	1-2	Yes	<5	No	0.0673	0.1514	882212	59372.9	0.00223889	vt	1-2
899	2017	0	1.24	Yes	Yes	Yes	35F	35F	1-2	No	<5	Yes	0.0673	0.1195	882212	59372.9	0.00176917	nvt	1-2
900	2018	0	1.25	Yes	No	No	23B	23B	1-2	No	<5	Yes	0.0673	0.1011	882212	59372.9	0.0017011	nvt	1-2
901	2017	0	1.25	Yes	No	No	34	34	1-2	No	<5	Yes	0.0673	0.1195	882212	59372.9	0.00176917	nvt	1-2
902	2016	0	1.25	Yes	No	No	35B	35B	1-2	No	<5	Yes	0.0673	0.1514	882212	59372.9	0.00223889	nvt	1-2
903	2017	0	1.25	Yes	Yes	No	19F	19F	1-2	Yes	<5	No	0.0673	0.1195	882212	59372.9	0.00176917	vt	1-2
904	2016	1	1.25	Yes	Yes	Yes	NGR		1-2	No	<5	No	0.0541	0.1534	3376711	182680	0.000775901	ngr	1-2
905	2018	0	1.25	Yes	No	No	NGR		1-2	No	<5	No	0.0673	0.1011	882212	59372.9	0.0017011	ngr	1-2
906	2018	1	1.26	No	No	No	23B	23B	1-2	No	<5	Yes	0.0541	0.1127	3376711	182680	0.000574975	nvt	1-2
907	2018	1	1.26	No	No	No	NGR		1-2	No	<5	No	0.0541	0.1127	3376711	182680	0.000574975	ngr	1-2
908	2016	0	1.26	Yes	No	No	19F	19F	1-2	Yes	<5	No	0.0673	0.1514	882212	59372.9	0.00223889	vt	1-2
909	2019	0	1.26	Yes	Yes	No	23B	23B	1-2	No	<5	Yes	0.0673	0.1469	882212	59372.9	0.00236038	nvt	1-2
910	2020	0	1.26	Yes	Yes	No			1-2		<5		0.0673	0.1469	882212	59372.9	0.00236038		1-2
911	2019	0	1.26	Yes	Yes	No	15B	15B	1-2	No	<5	Yes	0.0673	0.1516	882212	59372.9	0.00249207	nvt	1-2
912	2016	0	1.27	Yes	Yes	No	6B	6B	1-2	Yes	<5	No	0.0673	0.1514	882212	59372.9	0.00223889	vt	1-2
913	2017	1	1.27	Yes	Yes	No	6A	6A	1-2	No	<5	Yes	0.0541	0.1063	3376711	182680	0.000548724	nvt	1-2
914	2019	0	1.27	Yes	No	No	19F	19F	1-2	Yes	<5	No	0.0673	0.1516	882212	59372.9	0.00249207	vt	1-2
915	2020	0	1.27	Yes	No	No	35C	35C	1-2	No	<5	Yes	0.0673	0.1469	882212	59372.9	0.00236038	nvt	1-2
916	2018	0	1.27	Yes	Yes	Yes	34	34	1-2	No	<5	Yes	0.0673	0.1011	882212	59372.9	0.0017011	nvt	1-2
917	2016	1	1.27	No	No	No	6B	6B	1-2	Yes	<5	No	0.0541	0.1534	3376711	182680	0.000775901	vt	1-2
918	2020	0	1.28	Yes	Yes	Yes			1-2		<5		0.0673	0.1469	882212	59372.9	0.00236038		1-2
919	2016	1	1.28	No	No	No	23F	23F	1-2	Yes	<5	No	0.0541	0.1534	3376711	182680	0.000775901	vt	1-2
920	2016	1	1.28	No	No	No	6A	6A	1-2	No	<5	Yes	0.0541	0.1534	3376711	182680	0.000775901	nvt	1-2
921	2018	0	1.28	Yes	Yes	Yes	12F	12F	1-2	No	<5	Yes	0.0673	0.1011	882212	59372.9	0.0017011	nvt	1-2
922	2020	0	1.28	Yes	No	No	18C	18C	1-2	Yes	<5	No	0.0673	0.1469	882212	59372.9	0.00236038	vt	1-2
923	2018	1	1.28	No	No	No	16F	16F	1-2	No	<5	Yes	0.0541	0.1127	3376711	182680	0.000574975	nvt	1-2
924	2018	0	1.28	Yes	No	Yes	15A	15A	1-2	No	<5	Yes	0.0673	0.1011	882212	59372.9	0.0017011	nvt	1-2
925	2020	0	1.28	Yes	Yes	Yes	14	14	1-2	Yes	<5	No	0.0673	0.1469	882212	59372.9	0.00236038	vt	1-2
926	2018	1	1.29	No	No	No	19F	19F	1-2	Yes	<5	No	0.0541	0.1127	3376711	182680	0.000574975	vt	1-2
927	2020	0	1.29	Yes	Yes	Yes	17F	17F	1-2	No	<5	Yes	0.0673	0.1469	882212	59372.9	0.00236038	nvt	1-2
928	2016	1	1.29	No	No	No	6B	6B	1-2	Yes	<5	No	0.0541	0.1534	3376711	182680	0.000775901	vt	1-2
929	2017	1	1.29	No	No	No	6B	6B	1-2	Yes	<5	No	0.0541	0.1063	3376711	182680	0.000548724	vt	1-2
930	2020	0	1.3	Yes	Yes	No	35C	35C	1-2	No	<5	Yes	0.0673	0.1469	882212	59372.9	0.00236038	nvt	1-2
931	2019	0	1.3	Yes	No	No	20	20	1-2	No	<5	Yes	0.0673	0.1516	882212	59372.9	0.00249207	nvt	1-2
932	2018	1	1.3	No	No	No	NGR		1-2	No	<5	No	0.0541	0.1127	3376711	182680	0.000574975	ngr	1-2
933	2017	1	1.3	No	No	No	19F	19F	1-2	Yes	<5	No	0.0541	0.1063	3376711	182680	0.000548724	vt	1-2
934	2016	0	1.31	Yes	Yes	No	19F	19F	1-2	Yes	<5	No	0.0673	0.1514	882212	59372.9	0.00223889	vt	1-2
935	2017	0	1.31	Yes	Yes	No	19F	19F	1-2	Yes	<5	No	0.0673	0.1195	882212	59372.9	0.00176917	vt	1-2
936	2020	0	1.31	Yes	Yes	No			1-2		<5		0.0673	0.1469	882212	59372.9	0.00236038		1-2
937	2018	0	1.31	Yes	Yes	No	34	34	1-2	No	<5	Yes	0.0673	0.1011	882212	59372.9	0.0017011	nvt	1-2
938	2017	0	1.31	Yes	Yes	No	23F	23F	1-2	Yes	<5	No	0.0673	0.1195	882212	59372.9	0.00176917	vt	1-2
939	2019	1	1.31	Yes	No	No	NGR		1-2	No	<5	No	0.0541	0.0787	3376711	182680	0.000366617	ngr	1-2
940	2016	1	1.31	Yes	Yes	Yes	19F	19F	1-2	Yes	<5	No	0.0541	0.1534	3376711	182680	0.000775901	vt	1-2
941	2018	1	1.32	No	No	No	6B	6B	1-2	Yes	<5	No	0.0541	0.1127	3376711	182680	0.000574975	vt	1-2
942	2019	0	1.32	Yes	No	No	NGR		1-2	No	<5	No	0.0673	0.1516	882212	59372.9	0.00249207	ngr	1-2
943	2017	0	1.32	Yes	Yes	No	19A	19A	1-2	No	<5	Yes	0.0673	0.1195	882212	59372.9	0.00176917	nvt	1-2
944	2016	0	1.32	Yes	Yes	No	6A	6A	1-2	No	<5	Yes	0.0673	0.1514	882212	59372.9	0.00223889	nvt	1-2
945	2018	0	1.33	Yes	Yes	Yes	NGR		1-2	No	<5	No	0.0673	0.1011	882212	59372.9	0.0017011	ngr	1-2
946	2020	0	1.33	No	No	No	34	34	1-2	No	<5	Yes	0.0673	0.1469	882212	59372.9	0.00236038	nvt	1-2
947	2016	0	1.33	Yes	No	No	11A	11A	1-2	No	<5	Yes	0.0673	0.1514	882212	59372.9	0.00223889	nvt	1-2
948	2019	1	1.34	No	No	No	NGR		1-2	No	<5	No	0.0541	0.0787	3376711	182680	0.000366617	ngr	1-2
949	2020	0	1.34	Yes	Yes	Yes	19A	19A	1-2	No	<5	Yes	0.0673	0.1469	882212	59372.9	0.00236038	nvt	1-2
950	2017	1	1.34	Yes	Yes	Yes	6B	6B	1-2	Yes	<5	No	0.0541	0.1063	3376711	182680	0.000548724	vt	1-2
951	2019	1	1.34	No	No	No	15B	15B	1-2	No	<5	Yes	0.0541	0.0787	3376711	182680	0.000366617	nvt	1-2
952	2019	0	1.35	Yes	Yes	Yes	16F	16F	1-2	No	<5	Yes	0.0673	0.1516	882212	59372.9	0.00249207	nvt	1-2
953	2019	1	1.35	No	No	No	19F	19F	1-2	Yes	<5	No	0.0541	0.0787	3376711	182680	0.000366617	vt	1-2
954	2018	1	1.35	No	No	No	19F	19F	1-2	Yes	<5	No	0.0541	0.1127	3376711	182680	0.000574975	vt	1-2
955	2018	0	1.36	Yes	Yes	Yes	19B	19B	1-2	No	<5	Yes	0.0673	0.1011	882212	59372.9	0.0017011	nvt	1-2
956	2016	1	1.36	No	No	No	14	14	1-2	Yes	<5	No	0.0541	0.1534	3376711	182680	0.000775901	vt	1-2
957	2018	0	1.36	Yes	Yes	No	19F	19F	1-2	Yes	<5	No	0.0673	0.1011	882212	59372.9	0.0017011	vt	1-2
958	2018	0	1.36	Yes	Yes	No	19A	19A	1-2	No	<5	Yes	0.0673	0.1011	882212	59372.9	0.0017011	nvt	1-2
959	2017	0	1.37	Yes	No	Yes	23F	23F	1-2	Yes	<5	No	0.0673	0.1195	882212	59372.9	0.00176917	vt	1-2
960	2018	1	1.37	Yes	Yes	No	19F	19F	1-2	Yes	<5	No	0.0541	0.1127	3376711	182680	0.000574975	vt	1-2
961	2016	1	1.37	Yes	Yes	No	28F	28F	1-2	No	<5	Yes	0.0541	0.1534	3376711	182680	0.000775901	nvt	1-2
962	2018	1	1.37	Yes	Yes	Yes	6A	6A	1-2	No	<5	Yes	0.0541	0.1127	3376711	182680	0.000574975	nvt	1-2
963	2019	1	1.37	No	No	No	19A	19A	1-2	No	<5	Yes	0.0541	0.0787	3376711	182680	0.000366617	nvt	1-2
964	2017	1	1.37	Yes	Yes	No	NGR		1-2	No	<5	No	0.0541	0.1063	3376711	182680	0.000548724	ngr	1-2
965	2018	1	1.38	No	No	No	11A	11A	1-2	No	<5	Yes	0.0541	0.1127	3376711	182680	0.000574975	nvt	1-2
966	2016	1	1.38	Yes	Yes	Yes	11B	11B	1-2	No	<5	Yes	0.0541	0.1534	3376711	182680	0.000775901	nvt	1-2
967	2017	0	1.38	Yes	Yes	No	23F	23F	1-2	Yes	<5	No	0.0673	0.1195	882212	59372.9	0.00176917	vt	1-2
968	2019	1	1.38	No	No	No	NGR		1-2	No	<5	No	0.0541	0.0787	3376711	182680	0.000366617	ngr	1-2
969	2018	0	1.38	No	No	No	6A	6A	1-2	No	<5	Yes	0.0673	0.1011	882212	59372.9	0.0017011	nvt	1-2
970	2019	0	1.38	Yes	Yes	Yes	16F	16F	1-2	No	<5	Yes	0.0673	0.1516	882212	59372.9	0.00249207	nvt	1-2
971	2016	1	1.38	No	No	No	31	31	1-2	No	<5	Yes	0.0541	0.1534	3376711	182680	0.000775901	nvt	1-2
972	2016	1	1.38	No	No	No	6B	6B	1-2	Yes	<5	No	0.0541	0.1534	3376711	182680	0.000775901	vt	1-2
973	2016	0	1.39	Yes	Yes	No	23F	23F	1-2	Yes	<5	No	0.0673	0.1514	882212	59372.9	0.00223889	vt	1-2
974	2020	0	1.39	Yes	Yes	Yes	33B	33B	1-2	No	<5	Yes	0.0673	0.1469	882212	59372.9	0.00236038	nvt	1-2
975	2017	1	1.39	No	No	No	NGR		1-2	No	<5	No	0.0541	0.1063	3376711	182680	0.000548724	ngr	1-2
976	2016	1	1.39	Yes	Yes	Yes	19F	19F	1-2	Yes	<5	No	0.0541	0.1534	3376711	182680	0.000775901	vt	1-2
977	2019	0	1.39	Yes	Yes	No	19A	19A	1-2	No	<5	Yes	0.0673	0.1469	882212	59372.9	0.00236038	nvt	1-2
978	2016	1	1.39	Yes	No	No	23F	23F	1-2	Yes	<5	No	0.0541	0.1534	3376711	182680	0.000775901	vt	1-2
979	2020	0	1.4	Yes	No		12F	12F	1-2	No	<5	Yes	0.0673	0.1469	882212	59372.9	0.00236038	nvt	1-2
980	2020	0	1.42	No	No	No	23F	23F	1-2	Yes	<5	No	0.0673	0.1469	882212	59372.9	0.00236038	vt	1-2
981	2018	0	1.42	Yes	Yes	No	8	8	1-2	No	<5	Yes	0.0673	0.1011	882212	59372.9	0.0017011	nvt	1-2
982	2019	0	1.42	Yes	No	No	non-typable	NT	1-2	No	<5	Yes	0.0673	0.1516	882212	59372.9	0.00249207	nvt	1-2
983	2016	1	1.42	No	No	No	19A	19A	1-2	No	<5	Yes	0.0541	0.1534	3376711	182680	0.000775901	nvt	1-2
984	2018	1	1.42	No	No	No	19A	19A	1-2	No	<5	Yes	0.0541	0.1127	3376711	182680	0.000574975	nvt	1-2
985	2016	1	1.42	No	No	No	15B	15B	1-2	No	<5	Yes	0.0541	0.1534	3376711	182680	0.000775901	nvt	1-2
986	2019	0	1.43	Yes	Yes	No	21	21	1-2	No	<5	Yes	0.0673	0.1516	882212	59372.9	0.00249207	nvt	1-2
987	2016	1	1.43	Yes	Yes	Yes	19A	19A	1-2	No	<5	Yes	0.0541	0.1534	3376711	182680	0.000775901	nvt	1-2
988	2020	0	1.43	Yes	Yes	No	29	29	1-2	No	<5	Yes	0.0673	0.1469	882212	59372.9	0.00236038	nvt	1-2
989	2018	0	1.43	Yes	Yes	Yes	19A	19A	1-2	No	<5	Yes	0.0673	0.1011	882212	59372.9	0.0017011	nvt	1-2
990	2016	1	1.43	Yes	Yes	Yes	6B	6B	1-2	Yes	<5	No	0.0541	0.1534	3376711	182680	0.000775901	vt	1-2
991	2016	0	1.43	Yes	Yes	No	19F	19F	1-2	Yes	<5	No	0.0673	0.1514	882212	59372.9	0.00223889	vt	1-2
992	2017	0	1.43	Yes	Yes	Yes	15C	15C	1-2	No	<5	Yes	0.0673	0.1195	882212	59372.9	0.00176917	nvt	1-2
993	2019	1	1.44	No	No	No	NGR		1-2	No	<5	No	0.0541	0.0787	3376711	182680	0.000366617	ngr	1-2
994	2019	0	1.44	Yes	Yes	No	19A	19A	1-2	No	<5	Yes	0.0673	0.1516	882212	59372.9	0.00249207	nvt	1-2
995	2018	0	1.44	Yes	Yes	No	6A	6A	1-2	No	<5	Yes	0.0673	0.1011	882212	59372.9	0.0017011	nvt	1-2
996	2018	0	1.45	Yes	Yes	Yes	15C	15C	1-2	No	<5	Yes	0.0673	0.1011	882212	59372.9	0.0017011	nvt	1-2
997	2020	0	1.45	Yes	Yes	No	20	20	1-2	No	<5	Yes	0.0673	0.1469	882212	59372.9	0.00236038	nvt	1-2
998	2018	0	1.45	Yes	No	No	15A	15A	1-2	No	<5	Yes	0.0673	0.1011	882212	59372.9	0.0017011	nvt	1-2
999	2017	1	1.46	No	No	No	19F	19F	1-2	Yes	<5	No	0.0541	0.1063	3376711	182680	0.000548724	vt	1-2
1000	2020	0	1.46	Yes	Yes		12F	12F	1-2	No	<5	Yes	0.0673	0.1469	882212	59372.9	0.00236038	nvt	1-2
1001	2018	0	1.46	Yes	No	No	8	8	1-2	No	<5	Yes	0.0673	0.1011	882212	59372.9	0.0017011	nvt	1-2
1002	2016	1	1.46	Yes	Yes	Yes	9V	9V	1-2	Yes	<5	No	0.0541	0.1534	3376711	182680	0.000775901	vt	1-2
1003	2017	1	1.46	No	No	No	6B	6B	1-2	Yes	<5	No	0.0541	0.1063	3376711	182680	0.000548724	vt	1-2
1004	2017	1	1.46	Yes	Yes	No	NGR		1-2	No	<5	No	0.0541	0.1063	3376711	182680	0.000548724	ngr	1-2
1005	2019	1	1.46	No	No	No	NGR		1-2	No	<5	No	0.0541	0.0787	3376711	182680	0.000366617	ngr	1-2
1006	2016	0	1.46	Yes	Yes	No	6B	6B	1-2	Yes	<5	No	0.0673	0.1514	882212	59372.9	0.00223889	vt	1-2
1007	2018	0	1.47	Yes	Yes	No	19F	19F	1-2	Yes	<5	No	0.0673	0.1011	882212	59372.9	0.0017011	vt	1-2
1008	2019	0	1.48	Yes	No	No	NGR		1-2	No	<5	No	0.0673	0.1516	882212	59372.9	0.00249207	ngr	1-2
1009	2016	1	1.48	No	No	No	19F	19F	1-2	Yes	<5	No	0.0541	0.1534	3376711	182680	0.000775901	vt	1-2
1010	2016	1	1.48	Yes	Yes	No	6B	6B	1-2	Yes	<5	No	0.0541	0.1534	3376711	182680	0.000775901	vt	1-2
1011	2016	0	1.48	Yes	Yes	No	19F	19F	1-2	Yes	<5	No	0.0673	0.1514	882212	59372.9	0.00223889	vt	1-2
1012	2017	0	1.48	No	No	No	19A	19A	1-2	No	<5	Yes	0.0673	0.1195	882212	59372.9	0.00176917	nvt	1-2
1013	2020	0	1.48	Yes	No	No	non-typable	NT	1-2	No	<5	Yes	0.0673	0.1469	882212	59372.9	0.00236038	nvt	1-2
1014	2017	1	1.49	No	No	No	19A	19A	1-2	No	<5	Yes	0.0541	0.1063	3376711	182680	0.000548724	nvt	1-2
1015	2020	0	1.49	Yes	No	No	NGR		1-2	No	<5	No	0.0673	0.1469	882212	59372.9	0.00236038	ngr	1-2
1016	2016	1	1.49	No	No	No	14	14	1-2	Yes	<5	No	0.0541	0.1534	3376711	182680	0.000775901	vt	1-2
1017	2017	0	1.49	Yes	Yes	Yes	23F	23F	1-2	Yes	<5	No	0.0673	0.1195	882212	59372.9	0.00176917	vt	1-2
1018	2016	0	1.49	Yes	Yes	No	6A	6A	1-2	No	<5	Yes	0.0673	0.1514	882212	59372.9	0.00223889	nvt	1-2
1019	2017	1	1.5	Yes	No	Yes	15B	15B	1-2	No	<5	Yes	0.0541	0.1063	3376711	182680	0.000548724	nvt	1-2
1020	2016	1	1.5	No	No	No	NGR		1-2	No	<5	No	0.0541	0.1534	3376711	182680	0.000775901	ngr	1-2
1021	2018	0	1.5	Yes	Yes	No	19F	19F	1-2	Yes	<5	No	0.0673	0.1011	882212	59372.9	0.0017011	vt	1-2
1022	2020	0	1.5	No	No	No	22F	22F	1-2	No	<5	Yes	0.0673	0.1469	882212	59372.9	0.00236038	nvt	1-2
1023	2020	0	1.5	Yes	Yes	Yes	21	21	1-2	No	<5	Yes	0.0673	0.1469	882212	59372.9	0.00236038	nvt	1-2
1024	2017	1	1.51	Yes	No	Yes	NGR		1-2	No	<5	No	0.0541	0.1063	3376711	182680	0.000548724	ngr	1-2
1025	2017	1	1.51	No	No	No	11A	11A	1-2	No	<5	Yes	0.0541	0.1063	3376711	182680	0.000548724	nvt	1-2
1026	2018	1	1.52	No	No	No	34	34	1-2	No	<5	Yes	0.0541	0.1127	3376711	182680	0.000574975	nvt	1-2
1027	2020	0	1.52	Yes	Yes	Yes	NGR		1-2	No	<5	No	0.0673	0.1469	882212	59372.9	0.00236038	ngr	1-2
1028	2016	1	1.52	No	No	No	9V	9V	1-2	Yes	<5	No	0.0541	0.1534	3376711	182680	0.000775901	vt	1-2
1029	2016	1	1.52	No	No	No	NGR		1-2	No	<5	No	0.0541	0.1534	3376711	182680	0.000775901	ngr	1-2
1030	2018	1	1.52	No	No	No	NGR		1-2	No	<5	No	0.0541	0.1127	3376711	182680	0.000574975	ngr	1-2
1031	2019	0	1.52	Yes	No	No	6D	6D	1-2	No	<5	Yes	0.0673	0.1516	882212	59372.9	0.00249207	nvt	1-2
1032	2017	0	1.52	No	No	No	11A	11A	1-2	No	<5	Yes	0.0673	0.1195	882212	59372.9	0.00176917	nvt	1-2
1033	2016	0	1.52	Yes	Yes	No	9L	9L	1-2	No	<5	Yes	0.0673	0.1514	882212	59372.9	0.00223889	nvt	1-2
1034	2016	0	1.52	Yes	No	No	19F	19F	1-2	Yes	<5	No	0.0673	0.1514	882212	59372.9	0.00223889	vt	1-2
1035	2019	0	1.52	No	Yes	No	19F	19F	1-2	Yes	<5	No	0.0673	0.1516	882212	59372.9	0.00249207	vt	1-2
1036	2018	0	1.52	Yes	No	No	NGR		1-2	No	<5	No	0.0673	0.1011	882212	59372.9	0.0017011	ngr	1-2
1037	2017	1	1.52	No	No	No	19F	19F	1-2	Yes	<5	No	0.0541	0.1063	3376711	182680	0.000548724	vt	1-2
1038	2020	0	1.53	No	No	No	9V	9V	1-2	Yes	<5	No	0.0673	0.1469	882212	59372.9	0.00236038	vt	1-2
1039	2016	0	1.53	Yes	No	No	6B	6B	1-2	Yes	<5	No	0.0673	0.1514	882212	59372.9	0.00223889	vt	1-2
1040	2018	1	1.53	No	No	No	NGR		1-2	No	<5	No	0.0541	0.1127	3376711	182680	0.000574975	ngr	1-2
1041	2019	1	1.54	No	No	No	6B	6B	1-2	Yes	<5	No	0.0541	0.0787	3376711	182680	0.000366617	vt	1-2
1042	2016	1	1.54	No	No	No	NGR		1-2	No	<5	No	0.0541	0.1534	3376711	182680	0.000775901	ngr	1-2
1043	2016	0	1.54	Yes	Yes	No	19F	19F	1-2	Yes	<5	No	0.0673	0.1514	882212	59372.9	0.00223889	vt	1-2
1044	2017	0	1.54	Yes	Yes	Yes	6A	6A	1-2	No	<5	Yes	0.0673	0.1195	882212	59372.9	0.00176917	nvt	1-2
1045	2019	1	1.55	No	No	No	NGR		1-2	No	<5	No	0.0541	0.0787	3376711	182680	0.000366617	ngr	1-2
1046	2017	0	1.55	Yes	Yes	Yes	19F	19F	1-2	Yes	<5	No	0.0673	0.1195	882212	59372.9	0.00176917	vt	1-2
1047	2019	1	1.55	No	No	No	NGR		1-2	No	<5	No	0.0541	0.0787	3376711	182680	0.000366617	ngr	1-2
1048	2017	0	1.55	Yes	Yes	Yes	6B	6B	1-2	Yes	<5	No	0.0673	0.1195	882212	59372.9	0.00176917	vt	1-2
1049	2016	1	1.56	Yes	Yes	No	13	13	1-2	No	<5	Yes	0.0541	0.1534	3376711	182680	0.000775901	nvt	1-2
1050	2016	1	1.56	Yes	Yes	No	38	38	1-2	No	<5	Yes	0.0541	0.1534	3376711	182680	0.000775901	nvt	1-2
1051	2016	1	1.57	No	No	No	19F	19F	1-2	Yes	<5	No	0.0541	0.1534	3376711	182680	0.000775901	vt	1-2
1052	2019	0	1.57	Yes	No	No	16F	16F	1-2	No	<5	Yes	0.0673	0.1516	882212	59372.9	0.00249207	nvt	1-2
1053	2018	1	1.57	No	No	No	3	3	1-2	No	<5	Yes	0.0541	0.1127	3376711	182680	0.000574975	nvt	1-2
1054	2016	1	1.57	No	No	No	NGR		1-2	No	<5	No	0.0541	0.1534	3376711	182680	0.000775901	ngr	1-2
1055	2020	0	1.57	Yes	Yes	No	33C	33C	1-2	No	<5	Yes	0.0673	0.1469	882212	59372.9	0.00236038	nvt	1-2
1056	2019	0	1.57	Yes	Yes	No	16F	16F	1-2	No	<5	Yes	0.0673	0.1516	882212	59372.9	0.00249207	nvt	1-2
1057	2016	1	1.57	Yes	Yes	No	NGR		1-2	No	<5	No	0.0541	0.1534	3376711	182680	0.000775901	ngr	1-2
1058	2017	1	1.57	No	No	No	6A	6A	1-2	No	<5	Yes	0.0541	0.1063	3376711	182680	0.000548724	nvt	1-2
1059	2018	1	1.58	No	No	No	6B	6B	1-2	Yes	<5	No	0.0541	0.1127	3376711	182680	0.000574975	vt	1-2
1060	2018	0	1.59	Yes	Yes	No	6A	6A	1-2	No	<5	Yes	0.0673	0.1011	882212	59372.9	0.0017011	nvt	1-2
1061	2016	1	1.59	Yes	Yes	Yes	6A	6A	1-2	No	<5	Yes	0.0541	0.1534	3376711	182680	0.000775901	nvt	1-2
1062	2017	0	1.59	Yes	Yes	Yes	16F	16F	1-2	No	<5	Yes	0.0673	0.1195	882212	59372.9	0.00176917	nvt	1-2
1063	2020	0	1.59	Yes	No	No	16F	16F	1-2	No	<5	Yes	0.0673	0.1469	882212	59372.9	0.00236038	nvt	1-2
1064	2019	0	1.59	Yes	No	No	19F	19F	1-2	Yes	<5	No	0.0673	0.1516	882212	59372.9	0.00249207	vt	1-2
1065	2016	1	1.59	Yes	No	Yes	NGR		1-2	No	<5	No	0.0541	0.1534	3376711	182680	0.000775901	ngr	1-2
1066	2020	0	1.59	Yes	Yes	No	15B	15B	1-2	No	<5	Yes	0.0673	0.1469	882212	59372.9	0.00236038	nvt	1-2
1067	2019	0	1.59	No	No	No	19A	19A	1-2	No	<5	Yes	0.0673	0.1516	882212	59372.9	0.00249207	nvt	1-2
1068	2017	1	1.6	No	No	No	NGR		1-2	No	<5	No	0.0541	0.1063	3376711	182680	0.000548724	ngr	1-2
1069	2018	0	1.6	Yes	Yes	No	11A	11A	1-2	No	<5	Yes	0.0673	0.1011	882212	59372.9	0.0017011	nvt	1-2
1070	2017	0	1.6	No	No	No	23F	23F	1-2	Yes	<5	No	0.0673	0.1195	882212	59372.9	0.00176917	vt	1-2
1071	2017	0	1.6	Yes	No	Yes	19A	19A	1-2	No	<5	Yes	0.0673	0.1195	882212	59372.9	0.00176917	nvt	1-2
1072	2017	0	1.61	Yes	Yes	Yes	19F	19F	1-2	Yes	<5	No	0.0673	0.1195	882212	59372.9	0.00176917	vt	1-2
1073	2018	0	1.61	Yes	No	No	3	3	1-2	No	<5	Yes	0.0673	0.1011	882212	59372.9	0.0017011	nvt	1-2
1074	2018	0	1.62	Yes	Yes	Yes	10F	10F	1-2	No	<5	Yes	0.0673	0.1011	882212	59372.9	0.0017011	nvt	1-2
1075	2017	0	1.63	Yes	Yes	Yes	9V	9V	1-2	Yes	<5	No	0.0673	0.1195	882212	59372.9	0.00176917	vt	1-2
1076	2016	1	1.63	No	No	No	6A	6A	1-2	No	<5	Yes	0.0541	0.1534	3376711	182680	0.000775901	nvt	1-2
1077	2019	0	1.64	Yes	Yes	No	20	20	1-2	No	<5	Yes	0.0673	0.1516	882212	59372.9	0.00249207	nvt	1-2
1078	2016	1	1.65	Yes	Yes	Yes	NGR		1-2	No	<5	No	0.0541	0.1534	3376711	182680	0.000775901	ngr	1-2
1079	2019	1	1.65	No	No	No	19F	19F	1-2	Yes	<5	No	0.0541	0.0787	3376711	182680	0.000366617	vt	1-2
1080	2019	0	1.65	Yes	Yes	No	NGR		1-2	No	<5	No	0.0673	0.1516	882212	59372.9	0.00249207	ngr	1-2
1081	2016	1	1.65	Yes	Yes	Yes	NGR		1-2	No	<5	No	0.0541	0.1534	3376711	182680	0.000775901	ngr	1-2
1082	2020	0	1.65	Yes	No	No	19A	19A	1-2	No	<5	Yes	0.0673	0.1469	882212	59372.9	0.00236038	nvt	1-2
1083	2019	0	1.66	Yes	Yes	No	22F	22F	1-2	No	<5	Yes	0.0673	0.1516	882212	59372.9	0.00249207	nvt	1-2
1084	2019	0	1.66	Yes	Yes	Yes	6A	6A	1-2	No	<5	Yes	0.0673	0.1516	882212	59372.9	0.00249207	nvt	1-2
1085	2016	1	1.66	Yes	No	No	23F	23F	1-2	Yes	<5	No	0.0541	0.1534	3376711	182680	0.000775901	vt	1-2
1086	2019	1	1.67	No	No	No	NGR		1-2	No	<5	No	0.0541	0.0787	3376711	182680	0.000366617	ngr	1-2
1087	2016	1	1.67	No	No	No	NGR		1-2	No	<5	No	0.0541	0.1534	3376711	182680	0.000775901	ngr	1-2
1088	2018	1	1.67	Yes	No	Yes	15C	15C	1-2	No	<5	Yes	0.0541	0.1127	3376711	182680	0.000574975	nvt	1-2
1089	2016	1	1.67	Yes	Yes	Yes	20	20	1-2	No	<5	Yes	0.0541	0.1534	3376711	182680	0.000775901	nvt	1-2
1090	2017	0	1.67	Yes	Yes	Yes	33F	33F	1-2	No	<5	Yes	0.0673	0.1195	882212	59372.9	0.00176917	nvt	1-2
1091	2020	0	1.67	Yes	Yes	No	non-typable	NT	1-2	No	<5	Yes	0.0673	0.1469	882212	59372.9	0.00236038	nvt	1-2
1092	2016	1	1.67	Yes	Yes	Yes	14	14	1-2	Yes	<5	No	0.0541	0.1534	3376711	182680	0.000775901	vt	1-2
1093	2017	1	1.67	No	No	No	NGR		1-2	No	<5	No	0.0541	0.1063	3376711	182680	0.000548724	ngr	1-2
1094	2017	1	1.67	No	No	No	19A	19A	1-2	No	<5	Yes	0.0541	0.1063	3376711	182680	0.000548724	nvt	1-2
1095	2017	0	1.67	Yes	Yes	Yes	19F	19F	1-2	Yes	<5	No	0.0673	0.1195	882212	59372.9	0.00176917	vt	1-2
1096	2019	0	1.68	Yes	Yes	No	11A	11A	1-2	No	<5	Yes	0.0673	0.1516	882212	59372.9	0.00249207	nvt	1-2
1097	2017	0	1.68	Yes	Yes	No	15A	15A	1-2	No	<5	Yes	0.0673	0.1195	882212	59372.9	0.00176917	nvt	1-2
1098	2017	1	1.68	Yes	No	No	NGR		1-2	No	<5	No	0.0541	0.1063	3376711	182680	0.000548724	ngr	1-2
1099	2016	1	1.68	No	No	No	15B	15B	1-2	No	<5	Yes	0.0541	0.1534	3376711	182680	0.000775901	nvt	1-2
1100	2016	0	1.68	Yes	No	No	NGR		1-2	No	<5	No	0.0673	0.1514	882212	59372.9	0.00223889	ngr	1-2
1101	2019	1	1.68	No	No	No	NGR		1-2	No	<5	No	0.0541	0.0787	3376711	182680	0.000366617	ngr	1-2
1102	2017	1	1.69	No	Yes	No	19A	19A	1-2	No	<5	Yes	0.0541	0.1063	3376711	182680	0.000548724	nvt	1-2
1103	2018	1	1.69	Yes	No	No	19F	19F	1-2	Yes	<5	No	0.0541	0.1127	3376711	182680	0.000574975	vt	1-2
1104	2017	1	1.69	No	No	No	11A	11A	1-2	No	<5	Yes	0.0541	0.1063	3376711	182680	0.000548724	nvt	1-2
1105	2016	0	1.69	Yes	No	No	23B	23B	1-2	No	<5	Yes	0.0673	0.1514	882212	59372.9	0.00223889	nvt	1-2
1106	2017	0	1.69	Yes	Yes	Yes	19F	19F	1-2	Yes	<5	No	0.0673	0.1195	882212	59372.9	0.00176917	vt	1-2
1107	2018	0	1.69	Yes	Yes	Yes	16F	16F	1-2	No	<5	Yes	0.0673	0.1011	882212	59372.9	0.0017011	nvt	1-2
1108	2019	1	1.69	No	No	No	NGR		1-2	No	<5	No	0.0541	0.0787	3376711	182680	0.000366617	ngr	1-2
1109	2017	1	1.69	No	No	No	16F	16F	1-2	No	<5	Yes	0.0541	0.1063	3376711	182680	0.000548724	nvt	1-2
1110	2017	1	1.69	No	No	No	NGR		1-2	No	<5	No	0.0541	0.1063	3376711	182680	0.000548724	ngr	1-2
1111	2016	1	1.7	No	No	No	23F	23F	1-2	Yes	<5	No	0.0541	0.1534	3376711	182680	0.000775901	vt	1-2
1112	2016	1	1.7	Yes	Yes	Yes	4	4	1-2	Yes	<5	No	0.0541	0.1534	3376711	182680	0.000775901	vt	1-2
1113	2017	1	1.7	No	No	No	15B	15B	1-2	No	<5	Yes	0.0541	0.1063	3376711	182680	0.000548724	nvt	1-2
1114	2016	0	1.7	Yes	No	No	15C	15C	1-2	No	<5	Yes	0.0673	0.1514	882212	59372.9	0.00223889	nvt	1-2
1115	2020	0	1.71	Yes	Yes	No	19F	19F	1-2	Yes	<5	No	0.0673	0.1469	882212	59372.9	0.00236038	vt	1-2
1116	2019	0	1.71	Yes	Yes	No	11A	11A	1-2	No	<5	Yes	0.0673	0.1516	882212	59372.9	0.00249207	nvt	1-2
1117	2018	1	1.71	No	No	No	NGR		1-2	No	<5	No	0.0541	0.1127	3376711	182680	0.000574975	ngr	1-2
1118	2017	0	1.71	Yes	No	No	19F	19F	1-2	Yes	<5	No	0.0673	0.1195	882212	59372.9	0.00176917	vt	1-2
1119	2017	1	1.71	Yes	No	No	NGR		1-2	No	<5	No	0.0541	0.1063	3376711	182680	0.000548724	ngr	1-2
1120	2018	1	1.72	No	No	No	NGR		1-2	No	<5	No	0.0541	0.1127	3376711	182680	0.000574975	ngr	1-2
1121	2019	1	1.72	No	No	No	15B	15B	1-2	No	<5	Yes	0.0541	0.0787	3376711	182680	0.000366617	nvt	1-2
1122	2017	1	1.72	Yes	No	No	6B	6B	1-2	Yes	<5	No	0.0541	0.1063	3376711	182680	0.000548724	vt	1-2
1123	2016	1	1.72	Yes	No	No	19F	19F	1-2	Yes	<5	No	0.0541	0.1534	3376711	182680	0.000775901	vt	1-2
1124	2016	1	1.72	Yes	Yes	No	15C	15C	1-2	No	<5	Yes	0.0541	0.1534	3376711	182680	0.000775901	nvt	1-2
1125	2018	1	1.72	No	No	No	19A	19A	1-2	No	<5	Yes	0.0541	0.1127	3376711	182680	0.000574975	nvt	1-2
1126	2016	1	1.72	Yes	Yes	Yes	NGR		1-2	No	<5	No	0.0541	0.1534	3376711	182680	0.000775901	ngr	1-2
1127	2017	0	1.73	Yes	No	No	17F	17F	1-2	No	<5	Yes	0.0673	0.1195	882212	59372.9	0.00176917	nvt	1-2
1128	2016	1	1.73	No	No	No	6B	6B	1-2	Yes	<5	No	0.0541	0.1534	3376711	182680	0.000775901	vt	1-2
1129	2018	1	1.73	No	No	No	34	34	1-2	No	<5	Yes	0.0541	0.1127	3376711	182680	0.000574975	nvt	1-2
1130	2017	1	1.74	Yes	Yes	No	38	38	1-2	No	<5	Yes	0.0541	0.1063	3376711	182680	0.000548724	nvt	1-2
1131	2017	1	1.74	No	No	No	19F	19F	1-2	Yes	<5	No	0.0541	0.1063	3376711	182680	0.000548724	vt	1-2
1132	2016	1	1.74	Yes	Yes	No	19B	19B	1-2	No	<5	Yes	0.0541	0.1534	3376711	182680	0.000775901	nvt	1-2
1133	2017	1	1.74	No	No	No	6A	6A	1-2	No	<5	Yes	0.0541	0.1063	3376711	182680	0.000548724	nvt	1-2
1134	2017	0	1.74	Yes	No	Yes	6A	6A	1-2	No	<5	Yes	0.0673	0.1195	882212	59372.9	0.00176917	nvt	1-2
1135	2016	1	1.74	Yes	Yes	Yes	11A	11A	1-2	No	<5	Yes	0.0541	0.1534	3376711	182680	0.000775901	nvt	1-2
1136	2019	0	1.74	Yes	Yes	No	non-typable	NT	1-2	No	<5	Yes	0.0673	0.1516	882212	59372.9	0.00249207	nvt	1-2
1137	2019	0	1.74	Yes	No	No	11A	11A	1-2	No	<5	Yes	0.0673	0.1516	882212	59372.9	0.00249207	nvt	1-2
1138	2019	0	1.74	Yes	Yes	No	15A	15A	1-2	No	<5	Yes	0.0673	0.1516	882212	59372.9	0.00249207	nvt	1-2
1139	2018	1	1.75	No	No	No	20	20	1-2	No	<5	Yes	0.0541	0.1127	3376711	182680	0.000574975	nvt	1-2
1140	2019	0	1.75	Yes	Yes	No	6A	6A	1-2	No	<5	Yes	0.0673	0.1516	882212	59372.9	0.00249207	nvt	1-2
1141	2019	0	1.75	Yes	Yes	No	18C	18C	1-2	Yes	<5	No	0.0673	0.1516	882212	59372.9	0.00249207	vt	1-2
1142	2017	0	1.75	Yes	Yes	Yes	19A	19A	1-2	No	<5	Yes	0.0673	0.1195	882212	59372.9	0.00176917	nvt	1-2
1143	2019	1	1.75	No	No	No	NGR		1-2	No	<5	No	0.0541	0.0787	3376711	182680	0.000366617	ngr	1-2
1144	2017	1	1.75	Yes	Yes	No	23F	23F	1-2	Yes	<5	No	0.0541	0.1063	3376711	182680	0.000548724	vt	1-2
1145	2016	1	1.75	No	No	No	23F	23F	1-2	Yes	<5	No	0.0541	0.1534	3376711	182680	0.000775901	vt	1-2
1146	2018	1	1.75	No	No	No	15B	15B	1-2	No	<5	Yes	0.0541	0.1127	3376711	182680	0.000574975	nvt	1-2
1147	2016	1	1.75	Yes	No	No	23F	23F	1-2	Yes	<5	No	0.0541	0.1534	3376711	182680	0.000775901	vt	1-2
1148	2018	1	1.76	No	No	No	3	3	1-2	No	<5	Yes	0.0541	0.1127	3376711	182680	0.000574975	nvt	1-2
1149	2020	0	1.76	Yes	Yes	No	6A	6A	1-2	No	<5	Yes	0.0673	0.1469	882212	59372.9	0.00236038	nvt	1-2
1150	2016	0	1.76	Yes	Yes	No	23F	23F	1-2	Yes	<5	No	0.0673	0.1514	882212	59372.9	0.00223889	vt	1-2
1151	2017	0	1.77	Yes	Yes	Yes	19B	19B	1-2	No	<5	Yes	0.0673	0.1195	882212	59372.9	0.00176917	nvt	1-2
1152	2020	0	1.77	Yes	No	No	21	21	1-2	No	<5	Yes	0.0673	0.1469	882212	59372.9	0.00236038	nvt	1-2
1153	2018	0	1.77	Yes	Yes	No	9L	9L	1-2	No	<5	Yes	0.0673	0.1011	882212	59372.9	0.0017011	nvt	1-2
1154	2019	0	1.77	Yes	Yes	Yes	36	36	1-2	No	<5	Yes	0.0673	0.1516	882212	59372.9	0.00249207	nvt	1-2
1155	2016	1	1.77	Yes	Yes	Yes	15B	15B	1-2	No	<5	Yes	0.0541	0.1534	3376711	182680	0.000775901	nvt	1-2
1156	2016	1	1.77	Yes	No	Yes	14	14	1-2	Yes	<5	No	0.0541	0.1534	3376711	182680	0.000775901	vt	1-2
1157	2017	0	1.77	Yes	Yes	No	23F	23F	1-2	Yes	<5	No	0.0673	0.1195	882212	59372.9	0.00176917	vt	1-2
1158	2016	1	1.77	No	No	No	6A	6A	1-2	No	<5	Yes	0.0541	0.1534	3376711	182680	0.000775901	nvt	1-2
1159	2019	1	1.78	No	No	No	NGR		1-2	No	<5	No	0.0541	0.0787	3376711	182680	0.000366617	ngr	1-2
1160	2016	0	1.78	Yes	No	No	6A	6A	1-2	No	<5	Yes	0.0673	0.1514	882212	59372.9	0.00223889	nvt	1-2
1161	2016	0	1.78	Yes	Yes	No	19F	19F	1-2	Yes	<5	No	0.0673	0.1514	882212	59372.9	0.00223889	vt	1-2
1162	2019	0	1.78	Yes	Yes	No	6B	6B	1-2	Yes	<5	No	0.0673	0.1516	882212	59372.9	0.00249207	vt	1-2
1163	2020	0	1.79	Yes	No	No	NGR		1-2	No	<5	No	0.0673	0.1469	882212	59372.9	0.00236038	ngr	1-2
1164	2016	1	1.79	No	No	No	6A	6A	1-2	No	<5	Yes	0.0541	0.1534	3376711	182680	0.000775901	nvt	1-2
1165	2018	0	1.79	Yes	Yes	Yes	13	13	1-2	No	<5	Yes	0.0673	0.1011	882212	59372.9	0.0017011	nvt	1-2
1166	2018	0	1.79	Yes	Yes	Yes	23F	23F	1-2	Yes	<5	No	0.0673	0.1011	882212	59372.9	0.0017011	vt	1-2
1167	2018	1	1.79	No	No	No	6B	6B	1-2	Yes	<5	No	0.0541	0.1127	3376711	182680	0.000574975	vt	1-2
1168	2020	0	1.79	Yes	Yes	Yes	14	14	1-2	Yes	<5	No	0.0673	0.1469	882212	59372.9	0.00236038	vt	1-2
1169	2016	0	1.8	Yes	Yes	No	14	14	1-2	Yes	<5	No	0.0673	0.1514	882212	59372.9	0.00223889	vt	1-2
1170	2016	0	1.8	Yes	Yes	No	14	14	1-2	Yes	<5	No	0.0673	0.1514	882212	59372.9	0.00223889	vt	1-2
1171	2016	0	1.8	Yes	Yes	No	6A	6A	1-2	No	<5	Yes	0.0673	0.1514	882212	59372.9	0.00223889	nvt	1-2
1172	2019	0	1.81	Yes	No		19F	19F	1-2	Yes	<5	No	0.0673	0.1516	882212	59372.9	0.00249207	vt	1-2
1173	2016	0	1.81	No	No	No	NGR		1-2	No	<5	No	0.0673	0.1514	882212	59372.9	0.00223889	ngr	1-2
1174	2017	1	1.82	No	No	No	NGR		1-2	No	<5	No	0.0541	0.1063	3376711	182680	0.000548724	ngr	1-2
1175	2018	1	1.82	No	No	No	34	34	1-2	No	<5	Yes	0.0541	0.1127	3376711	182680	0.000574975	nvt	1-2
1176	2020	0	1.82	Yes	Yes	No	6A	6A	1-2	No	<5	Yes	0.0673	0.1469	882212	59372.9	0.00236038	nvt	1-2
1177	2020	0	1.82	Yes	Yes	No	16F	16F	1-2	No	<5	Yes	0.0673	0.1469	882212	59372.9	0.00236038	nvt	1-2
1178	2017	1	1.82	No	No	No	3	3	1-2	No	<5	Yes	0.0541	0.1063	3376711	182680	0.000548724	nvt	1-2
1179	2016	1	1.82	No	No	No	23F	23F	1-2	Yes	<5	No	0.0541	0.1534	3376711	182680	0.000775901	vt	1-2
1180	2017	0	1.83	Yes	No	No	NGR		1-2	No	<5	No	0.0673	0.1195	882212	59372.9	0.00176917	ngr	1-2
1181	2016	1	1.83	Yes	Yes	Yes	19F	19F	1-2	Yes	<5	No	0.0541	0.1534	3376711	182680	0.000775901	vt	1-2
1182	2017	1	1.83	No	No	No	13	13	1-2	No	<5	Yes	0.0541	0.1063	3376711	182680	0.000548724	nvt	1-2
1183	2016	1	1.83	No	No	No	6B	6B	1-2	Yes	<5	No	0.0541	0.1534	3376711	182680	0.000775901	vt	1-2
1184	2016	1	1.83	Yes	No	No	19F	19F	1-2	Yes	<5	No	0.0541	0.1534	3376711	182680	0.000775901	vt	1-2
1185	2017	1	1.83	No	No	No	23A	23A	1-2	No	<5	Yes	0.0541	0.1063	3376711	182680	0.000548724	nvt	1-2
1186	2018	1	1.84	No	No	No	19B	19B	1-2	No	<5	Yes	0.0541	0.1127	3376711	182680	0.000574975	nvt	1-2
1187	2017	1	1.84	Yes	No	No	6A	6A	1-2	No	<5	Yes	0.0541	0.1063	3376711	182680	0.000548724	nvt	1-2
1188	2016	0	1.85	Yes	Yes	No	11A	11A	1-2	No	<5	Yes	0.0673	0.1514	882212	59372.9	0.00223889	nvt	1-2
1189	2019	0	1.85	Yes	No	No	16F	16F	1-2	No	<5	Yes	0.0673	0.1516	882212	59372.9	0.00249207	nvt	1-2
1190	2017	0	1.85	Yes	No	Yes	6A	6A	1-2	No	<5	Yes	0.0673	0.1195	882212	59372.9	0.00176917	nvt	1-2
1191	2016	0	1.85	Yes	No	No	19F	19F	1-2	Yes	<5	No	0.0673	0.1514	882212	59372.9	0.00223889	vt	1-2
1192	2017	0	1.85	Yes	Yes	Yes	19B	19B	1-2	No	<5	Yes	0.0673	0.1195	882212	59372.9	0.00176917	nvt	1-2
1193	2018	1	1.85	No	No	No	NGR		1-2	No	<5	No	0.0541	0.1127	3376711	182680	0.000574975	ngr	1-2
1194	2018	0	1.86	Yes	No	No	23A	23A	1-2	No	<5	Yes	0.0673	0.1011	882212	59372.9	0.0017011	nvt	1-2
1195	2016	0	1.86	Yes	Yes	No	19F	19F	1-2	Yes	<5	No	0.0673	0.1514	882212	59372.9	0.00223889	vt	1-2
1196	2018	1	1.86	No	No	No	34	34	1-2	No	<5	Yes	0.0541	0.1127	3376711	182680	0.000574975	nvt	1-2
1197	2018	1	1.86	No	No	No	NGR		1-2	No	<5	No	0.0541	0.1127	3376711	182680	0.000574975	ngr	1-2
1198	2018	0	1.86	Yes	Yes	Yes	8	8	1-2	No	<5	Yes	0.0673	0.1011	882212	59372.9	0.0017011	nvt	1-2
1199	2019	0	1.87	Yes	No	No	10F	10F	1-2	No	<5	Yes	0.0673	0.1516	882212	59372.9	0.00249207	nvt	1-2
1200	2016	0	1.87	Yes	Yes	No	19F	19F	1-2	Yes	<5	No	0.0673	0.1514	882212	59372.9	0.00223889	vt	1-2
1201	2017	1	1.87				NGR		1-2	No	<5	No	0.0541	0.1063	3376711	182680	0.000548724	ngr	1-2
1202	2016	1	1.87	No	No	No	3	3	1-2	No	<5	Yes	0.0541	0.1534	3376711	182680	0.000775901	nvt	1-2
1203	2019	0	1.87	Yes	Yes	Yes	14	14	1-2	Yes	<5	No	0.0673	0.1516	882212	59372.9	0.00249207	vt	1-2
1204	2018	1	1.87	No	No	No	19A	19A	1-2	No	<5	Yes	0.0541	0.1127	3376711	182680	0.000574975	nvt	1-2
1205	2019	0	1.88	Yes	Yes	No	6A	6A	1-2	No	<5	Yes	0.0673	0.1516	882212	59372.9	0.00249207	nvt	1-2
1206	2017	1	1.88	No	No	No	23F	23F	1-2	Yes	<5	No	0.0541	0.1063	3376711	182680	0.000548724	vt	1-2
1207	2019	1	1.88	No	Yes	No	15A	15A	1-2	No	<5	Yes	0.0541	0.0787	3376711	182680	0.000366617	nvt	1-2
1208	2018	1	1.88	No	No	No	19A	19A	1-2	No	<5	Yes	0.0541	0.1127	3376711	182680	0.000574975	nvt	1-2
1209	2019	0	1.89	Yes	Yes	Yes	19A	19A	1-2	No	<5	Yes	0.0673	0.1516	882212	59372.9	0.00249207	nvt	1-2
1210	2016	0	1.89	Yes	Yes	No	23F	23F	1-2	Yes	<5	No	0.0673	0.1514	882212	59372.9	0.00223889	vt	1-2
1211	2020	0	1.89	Yes	Yes	Yes	3	3	1-2	No	<5	Yes	0.0673	0.1469	882212	59372.9	0.00236038	nvt	1-2
1212	2019	1	1.89				NGR		1-2	No	<5	No	0.0541	0.0787	3376711	182680	0.000366617	ngr	1-2
1213	2018	0	1.89	Yes	Yes	Yes	15A	15A	1-2	No	<5	Yes	0.0673	0.1011	882212	59372.9	0.0017011	nvt	1-2
1214	2017	0	1.9	Yes	Yes	Yes	40	40	1-2	No	<5	Yes	0.0673	0.1195	882212	59372.9	0.00176917	nvt	1-2
1215	2017	1	1.9	Yes	No	No	NGR		1-2	No	<5	No	0.0541	0.1063	3376711	182680	0.000548724	ngr	1-2
1216	2018	0	1.9	Yes	Yes	Yes	6B	6B	1-2	Yes	<5	No	0.0673	0.1011	882212	59372.9	0.0017011	vt	1-2
1217	2018	1	1.91	Yes	Yes	No	NGR		1-2	No	<5	No	0.0541	0.1127	3376711	182680	0.000574975	ngr	1-2
1218	2019	0	1.91	Yes	Yes	Yes	18B	18B	1-2	No	<5	Yes	0.0673	0.1516	882212	59372.9	0.00249207	nvt	1-2
1219	2019	0	1.91	Yes	No	No	6D	6D	1-2	No	<5	Yes	0.0673	0.1516	882212	59372.9	0.00249207	nvt	1-2
1220	2016	1	1.91	No	No	No	6A	6A	1-2	No	<5	Yes	0.0541	0.1534	3376711	182680	0.000775901	nvt	1-2
1221	2016	0	1.91	Yes	Yes	No	19B	19B	1-2	No	<5	Yes	0.0673	0.1514	882212	59372.9	0.00223889	nvt	1-2
1222	2017	1	1.91	No	No	No	15C	15C	1-2	No	<5	Yes	0.0541	0.1063	3376711	182680	0.000548724	nvt	1-2
1223	2016	1	1.92	Yes	Yes	Yes	11A	11A	1-2	No	<5	Yes	0.0541	0.1534	3376711	182680	0.000775901	nvt	1-2
1224	2016	1	1.92	Yes	Yes	No	23F	23F	1-2	Yes	<5	No	0.0541	0.1534	3376711	182680	0.000775901	vt	1-2
1225	2018	1	1.92	No	No	No	21	21	1-2	No	<5	Yes	0.0541	0.1127	3376711	182680	0.000574975	nvt	1-2
1226	2018	1	1.92	Yes	No	No	6C	6C	1-2	No	<5	Yes	0.0541	0.1127	3376711	182680	0.000574975	nvt	1-2
1227	2018	1	1.92	No	No	No	19A	19A	1-2	No	<5	Yes	0.0541	0.1127	3376711	182680	0.000574975	nvt	1-2
1228	2018	1	1.92	No	No	No	NGR		1-2	No	<5	No	0.0541	0.1127	3376711	182680	0.000574975	ngr	1-2
1229	2019	1	1.92	No	No	No		Omni Negative	1-2	No	<5	Yes	0.0541	0.0787	3376711	182680	0.000366617	nvt	1-2
1230	2016	0	1.93	Yes	Yes	No	6B	6B	1-2	Yes	<5	No	0.0673	0.1514	882212	59372.9	0.00223889	vt	1-2
1231	2017	0	1.93	Yes	Yes	Yes	10F	10F	1-2	No	<5	Yes	0.0673	0.1195	882212	59372.9	0.00176917	nvt	1-2
1232	2017	1	1.93	No	No	No	6A	6A	1-2	No	<5	Yes	0.0541	0.1063	3376711	182680	0.000548724	nvt	1-2
1233	2020	0	1.93	Yes	No	No	9L	9L	1-2	No	<5	Yes	0.0673	0.1469	882212	59372.9	0.00236038	nvt	1-2
1234	2016	1	1.93	Yes	Yes	Yes	6B	6B	1-2	Yes	<5	No	0.0541	0.1534	3376711	182680	0.000775901	vt	1-2
1235	2018	0	1.93	Yes	Yes	Yes	34	34	1-2	No	<5	Yes	0.0673	0.1011	882212	59372.9	0.0017011	nvt	1-2
1236	2017	1	1.93	Yes	Yes	No	18C	18C	1-2	Yes	<5	No	0.0541	0.1063	3376711	182680	0.000548724	vt	1-2
1237	2020	0	1.93	Yes	Yes	No	11A	11A	1-2	No	<5	Yes	0.0673	0.1469	882212	59372.9	0.00236038	nvt	1-2
1238	2019	0	1.94	Yes	Yes	No	19B	19B	1-2	No	<5	Yes	0.0673	0.1516	882212	59372.9	0.00249207	nvt	1-2
1239	2019	1	1.94	No	No	No	NGR		1-2	No	<5	No	0.0541	0.0787	3376711	182680	0.000366617	ngr	1-2
1240	2017	0	1.94	Yes	Yes	Yes	8	8	1-2	No	<5	Yes	0.0673	0.1195	882212	59372.9	0.00176917	nvt	1-2
1241	2016	0	1.94	Yes	Yes	No	6A	6A	1-2	No	<5	Yes	0.0673	0.1514	882212	59372.9	0.00223889	nvt	1-2
1242	2018	0	1.95	Yes	No	No	11A	11A	1-2	No	<5	Yes	0.0673	0.1011	882212	59372.9	0.0017011	nvt	1-2
1243	2019	0	1.95	Yes	Yes	No	6A	6A	1-2	No	<5	Yes	0.0673	0.1516	882212	59372.9	0.00249207	nvt	1-2
1244	2017	1	1.95	No	No	No	NGR		1-2	No	<5	No	0.0541	0.1063	3376711	182680	0.000548724	ngr	1-2
1245	2016	1	1.95	No	No	No	23F	23F	1-2	Yes	<5	No	0.0541	0.1534	3376711	182680	0.000775901	vt	1-2
1246	2018	0	1.95	Yes	Yes	Yes	15C	15C	1-2	No	<5	Yes	0.0673	0.1011	882212	59372.9	0.0017011	nvt	1-2
1247	2019	1	1.96	No	No	No	19A	19A	1-2	No	<5	Yes	0.0541	0.0787	3376711	182680	0.000366617	nvt	1-2
1248	2019	0	1.96	Yes	No	No	11A	11A	1-2	No	<5	Yes	0.0673	0.1516	882212	59372.9	0.00249207	nvt	1-2
1249	2019	0	1.96	Yes	No	No	15C	15C	1-2	No	<5	Yes	0.0673	0.1516	882212	59372.9	0.00249207	nvt	1-2
1250	2018	1	1.97	No	No	No	12F	12F	1-2	No	<5	Yes	0.0541	0.1127	3376711	182680	0.000574975	nvt	1-2
1251	2017	0	1.97	Yes	No	Yes	9V	9V	1-2	Yes	<5	No	0.0673	0.1195	882212	59372.9	0.00176917	vt	1-2
1252	2020	0	1.97	Yes	Yes	No	16F	16F	1-2	No	<5	Yes	0.0673	0.1469	882212	59372.9	0.00236038	nvt	1-2
1253	2017	1	1.97	No	No	No	6A	6A	1-2	No	<5	Yes	0.0541	0.1063	3376711	182680	0.000548724	nvt	1-2
1254	2016	0	1.97				23F	23F	1-2	Yes	<5	No	0.0673	0.1514	882212	59372.9	0.00223889	vt	1-2
1255	2017	1	1.98	No	No	No	NGR		1-2	No	<5	No	0.0541	0.1063	3376711	182680	0.000548724	ngr	1-2
1256	2016	0	1.98	Yes	Yes	No	4	4	1-2	Yes	<5	No	0.0673	0.1514	882212	59372.9	0.00223889	vt	1-2
1257	2016	0	1.98	Yes	No	No	15C	15C	1-2	No	<5	Yes	0.0673	0.1514	882212	59372.9	0.00223889	nvt	1-2
1258	2020	0	1.98	Yes	Yes	No	19B	19B	1-2	No	<5	Yes	0.0673	0.1469	882212	59372.9	0.00236038	nvt	1-2
1259	2020	0	1.98	Yes	Yes	No	19B	19B	1-2	No	<5	Yes	0.0673	0.1469	882212	59372.9	0.00236038	nvt	1-2
1260	2020	0	1.98	Yes	No	No	6A	6A	1-2	No	<5	Yes	0.0673	0.1469	882212	59372.9	0.00236038	nvt	1-2
1261	2017	1	1.98	No	No	No	6A	6A	1-2	No	<5	Yes	0.0541	0.1063	3376711	182680	0.000548724	nvt	1-2
1262	2020	0	1.98				16F	16F	1-2	No	<5	Yes	0.0673	0.1469	882212	59372.9	0.00236038	nvt	1-2
1263	2020	0	1.98	Yes	No	No	6A	6A	1-2	No	<5	Yes	0.0673	0.1469	882212	59372.9	0.00236038	nvt	1-2
1264	2019	0	1.98	Yes	Yes	No	23F	23F	1-2	Yes	<5	No	0.0673	0.1516	882212	59372.9	0.00249207	vt	1-2
1265	2016	1	1.98	No	No	No	23F	23F	1-2	Yes	<5	No	0.0541	0.1534	3376711	182680	0.000775901	vt	1-2
1266	2018	0	1.98	Yes	Yes	Yes	19A	19A	1-2	No	<5	Yes	0.0673	0.1011	882212	59372.9	0.0017011	nvt	1-2
1267	2017	0	1.98	Yes	Yes	No	20	20	1-2	No	<5	Yes	0.0673	0.1195	882212	59372.9	0.00176917	nvt	1-2
1268	2019	1	1.99	No	No	No	NGR		1-2	No	<5	No	0.0541	0.0787	3376711	182680	0.000366617	ngr	1-2
1269	2017	0	1.99	Yes	No	No		Omni Negative	1-2	No	<5	Yes	0.0673	0.1195	882212	59372.9	0.00176917	nvt	1-2
1270	2016	0	1.99	Yes	Yes	No	4	4	1-2	Yes	<5	No	0.0673	0.1514	882212	59372.9	0.00223889	vt	1-2
1271	2020	0	1.99	Yes	Yes	No	33C	33C	1-2	No	<5	Yes	0.0673	0.1469	882212	59372.9	0.00236038	nvt	1-2
1272	2018	1	1.99	Yes	No	No	6A	6A	1-2	No	<5	Yes	0.0541	0.1127	3376711	182680	0.000574975	nvt	1-2
1273	2020	0	1.99	No	No	No	NGR		1-2	No	<5	No	0.0673	0.1516	882212	59372.9	0.00249207	ngr	1-2
1274	2019	1	1.99	No	No	No	19A	19A	1-2	No	<5	Yes	0.0541	0.0787	3376711	182680	0.000366617	nvt	1-2
1275	2016	0	2	Yes	Yes	No	46	46	1-2	No	<5	Yes	0.0673	0.1514	882212	59372.9	0.00223889	nvt	1-2
1276	2016	1	2	No	No	No	28F	28F	1-2	No	<5	Yes	0.0541	0.1534	3376711	182680	0.000775901	nvt	1-2
1277	2019	0	2	Yes	Yes	No	35B	35B	1-2	No	<5	Yes	0.0673	0.1516	882212	59372.9	0.00249207	nvt	1-2
1278	2017	1	2	Yes	No	No	6B	6B	1-2	Yes	<5	No	0.0541	0.1063	3376711	182680	0.000548724	vt	1-2
1279	2018	1	2	No	No	No	18C	18C	1-2	Yes	<5	No	0.0541	0.1127	3376711	182680	0.000574975	vt	1-2
1280	2017	0	2	Yes	Yes	No	6A	6A	1-2	No	<5	Yes	0.0673	0.1195	882212	59372.9	0.00176917	nvt	1-2
1281	2016	0	2	Yes	Yes	No	3	3	1-2	No	<5	Yes	0.0673	0.1514	882212	59372.9	0.00223889	nvt	1-2
1282	2020	0	2	No	No	No	6A	6A	1-2	No	<5	Yes	0.0673	0.1469	882212	59372.9	0.00236038	nvt	1-2
1283	2020	0	2	Yes	Yes	Yes	6A	6A	1-2	No	<5	Yes	0.0673	0.1469	882212	59372.9	0.00236038	nvt	1-2
1284	2018	1	2	Yes	No	Yes	18C	18C	1-2	Yes	<5	No	0.0541	0.1127	3376711	182680	0.000574975	vt	1-2
1285	2016	1	2	Yes	Yes	Yes	21	21	1-2	No	<5	Yes	0.0541	0.1534	3376711	182680	0.000775901	nvt	1-2
1286	2016	0	2	Yes	No	Yes	35B	35B	1-2	No	<5	Yes	0.0673	0.1514	882212	59372.9	0.00223889	nvt	1-2
1287	2018	1	2	No	No	No	NGR		1-2	No	<5	No	0.0541	0.1127	3376711	182680	0.000574975	ngr	1-2
1288	2018	1	2	Yes	No	No	15C	15C	1-2	No	<5	Yes	0.0541	0.1127	3376711	182680	0.000574975	nvt	1-2
1289	2016	1	2	Yes	Yes	Yes	23F	23F	1-2	Yes	<5	No	0.0541	0.1534	3376711	182680	0.000775901	vt	1-2
1290	2016	1	2	No	No	No	23A	23A	1-2	No	<5	Yes	0.0541	0.1534	3376711	182680	0.000775901	nvt	1-2
1291	2020	0	2	Yes	Yes	No	6A	6A	1-2	No	<5	Yes	0.0673	0.1469	882212	59372.9	0.00236038	nvt	1-2
1292	2020	0	2	Yes	No	No	35C	35C	1-2	No	<5	Yes	0.0673	0.1469	882212	59372.9	0.00236038	nvt	1-2
1293	2016	1	2	No	No	No	3	3	1-2	No	<5	Yes	0.0541	0.1534	3376711	182680	0.000775901	nvt	1-2
1294	2017	1	2	No	No	No	6B	6B	1-2	Yes	<5	No	0.0541	0.1063	3376711	182680	0.000548724	vt	1-2
1295	2016	0	2	Yes	Yes	Yes	NGR		1-2	No	<5	No	0.0673	0.1514	882212	59372.9	0.00223889	ngr	1-2
1296	2017	1	2	No	No	No	NGR		1-2	No	<5	No	0.0541	0.1063	3376711	182680	0.000548724	ngr	1-2
1297	2016	0	2	Yes	Yes	Yes	23F	23F	1-2	Yes	<5	No	0.0673	0.1514	882212	59372.9	0.00223889	vt	1-2
1298	2018	0	2.01	Yes	Yes	Yes	8	8	1-2	No	<5	Yes	0.0673	0.1011	882212	59372.9	0.0017011	nvt	1-2
1299	2016	0	2.01	Yes	Yes	No	6A	6A	1-2	No	<5	Yes	0.0673	0.1514	882212	59372.9	0.00223889	nvt	1-2
1300	2016	0	2.01	Yes	Yes	No	6A	6A	1-2	No	<5	Yes	0.0673	0.1514	882212	59372.9	0.00223889	nvt	1-2
1301	2020	0	2.01	Yes	Yes	No	13	13	1-2	No	<5	Yes	0.0673	0.1469	882212	59372.9	0.00236038	nvt	1-2
1302	2016	0	2.02	No	No	No	14	14	1-2	Yes	<5	No	0.0673	0.1514	882212	59372.9	0.00223889	vt	1-2
1303	2019	0	2.02	Yes	Yes	Yes	19F	19F	1-2	Yes	<5	No	0.0673	0.1516	882212	59372.9	0.00249207	vt	1-2
1304	2019	1	2.02	No	No	No	38	38	1-2	No	<5	Yes	0.0541	0.0787	3376711	182680	0.000366617	nvt	1-2
1305	2020	0	2.02	Yes	No	No	NGR		1-2	No	<5	No	0.0673	0.1469	882212	59372.9	0.00236038	ngr	1-2
1306	2019	0	2.02	Yes	Yes	No	6B	6B	1-2	Yes	<5	No	0.0673	0.1516	882212	59372.9	0.00249207	vt	1-2
1307	2016	0	2.02	Yes	Yes	No	6A	6A	1-2	No	<5	Yes	0.0673	0.1514	882212	59372.9	0.00223889	nvt	1-2
1308	2020	0	2.02	Yes	Yes	No	15C	15C	1-2	No	<5	Yes	0.0673	0.1469	882212	59372.9	0.00236038	nvt	1-2
1309	2016	0	2.02	Yes	Yes	No	13	13	1-2	No	<5	Yes	0.0673	0.1514	882212	59372.9	0.00223889	nvt	1-2
1310	2016	0	2.02	Yes	Yes	No	23F	23F	1-2	Yes	<5	No	0.0673	0.1514	882212	59372.9	0.00223889	vt	1-2
1311	2017	0	2.02	Yes	Yes	No	23F	23F	1-2	Yes	<5	No	0.0673	0.1195	882212	59372.9	0.00176917	vt	1-2
1312	2020	0	2.02	Yes	No	No	19A	19A	1-2	No	<5	Yes	0.0673	0.1469	882212	59372.9	0.00236038	nvt	1-2
1313	2019	1	2.02	No	No	No	15A	15A	1-2	No	<5	Yes	0.0541	0.0787	3376711	182680	0.000366617	nvt	1-2
1314	2017	0	2.03	Yes	Yes	No	19A	19A	1-2	No	<5	Yes	0.0673	0.1195	882212	59372.9	0.00176917	nvt	1-2
1315	2018	0	2.03	Yes	No	No	19B	19B	1-2	No	<5	Yes	0.0673	0.1011	882212	59372.9	0.0017011	nvt	1-2
1316	2016	1	2.03	No	No	No	14	14	1-2	Yes	<5	No	0.0541	0.1534	3376711	182680	0.000775901	vt	1-2
1317	2017	1	2.03	Yes	No	Yes	13	13	1-2	No	<5	Yes	0.0541	0.1063	3376711	182680	0.000548724	nvt	1-2
1318	2016	0	2.03	Yes	No	No	6A	6A	1-2	No	<5	Yes	0.0673	0.1514	882212	59372.9	0.00223889	nvt	1-2
1319	2016	1	2.03	Yes	Yes	Yes	6B	6B	1-2	Yes	<5	No	0.0541	0.1534	3376711	182680	0.000775901	vt	1-2
1320	2018	1	2.03	No	No	No	23F	23F	1-2	Yes	<5	No	0.0541	0.1127	3376711	182680	0.000574975	vt	1-2
1321	2018	0	2.04	Yes	No	No	8	8	1-2	No	<5	Yes	0.0673	0.1011	882212	59372.9	0.0017011	nvt	1-2
1322	2019	1	2.04	No	No	No	19A	19A	1-2	No	<5	Yes	0.0541	0.0787	3376711	182680	0.000366617	nvt	1-2
1323	2018	1	2.04	No	No	No	non-typable	NT	1-2	No	<5	Yes	0.0541	0.1127	3376711	182680	0.000574975	nvt	1-2
1324	2020	0	2.04	Yes	Yes	Yes	40	40	1-2	No	<5	Yes	0.0673	0.1469	882212	59372.9	0.00236038	nvt	1-2
1325	2019	0	2.05	Yes	Yes	Yes	6A	6A	1-2	No	<5	Yes	0.0673	0.1516	882212	59372.9	0.00249207	nvt	1-2
1326	2019	0	2.05	Yes	Yes	No	35F	35F	1-2	No	<5	Yes	0.0673	0.1516	882212	59372.9	0.00249207	nvt	1-2
1327	2018	0	2.05	Yes	Yes	Yes	23A	23A	1-2	No	<5	Yes	0.0673	0.1011	882212	59372.9	0.0017011	nvt	1-2
1328	2019	1	2.05	Yes	No	No	16F	16F	1-2	No	<5	Yes	0.0541	0.0787	3376711	182680	0.000366617	nvt	1-2
1329	2019	0	2.06	Yes	No	No	15C	15C	1-2	No	<5	Yes	0.0673	0.1516	882212	59372.9	0.00249207	nvt	1-2
1330	2017	0	2.06	Yes	Yes	Yes	11A	11A	1-2	No	<5	Yes	0.0673	0.1195	882212	59372.9	0.00176917	nvt	1-2
1331	2020	0	2.06	Yes	Yes	No	14	14	1-2	Yes	<5	No	0.0673	0.1469	882212	59372.9	0.00236038	vt	1-2
1332	2016	0	2.06	Yes	Yes	No	6A	6A	1-2	No	<5	Yes	0.0673	0.1514	882212	59372.9	0.00223889	nvt	1-2
1333	2019	0	2.06	Yes	Yes	Yes	19A	19A	1-2	No	<5	Yes	0.0673	0.1516	882212	59372.9	0.00249207	nvt	1-2
1334	2016	1	2.06	No	No	No	NGR		1-2	No	<5	No	0.0541	0.1534	3376711	182680	0.000775901	ngr	1-2
1335	2020	0	2.06	Yes	No	No	6B	6B	1-2	Yes	<5	No	0.0673	0.1469	882212	59372.9	0.00236038	vt	1-2
1336	2019	0	2.06	Yes	Yes	Yes	8	8	1-2	No	<5	Yes	0.0673	0.1516	882212	59372.9	0.00249207	nvt	1-2
1337	2019	0	2.07	Yes	Yes	Yes	11A	11A	1-2	No	<5	Yes	0.0673	0.1516	882212	59372.9	0.00249207	nvt	1-2
1338	2020	0	2.07	Yes	Yes	Yes	19A	19A	1-2	No	<5	Yes	0.0673	0.1469	882212	59372.9	0.00236038	nvt	1-2
1339	2019	0	2.07	Yes	Yes	Yes	NGR		1-2	No	<5	No	0.0673	0.1516	882212	59372.9	0.00249207	ngr	1-2
1340	2019	0	2.08	Yes	Yes	No	6B	6B	1-2	Yes	<5	No	0.0673	0.1516	882212	59372.9	0.00249207	vt	1-2
1341	2020	0	2.08	No	No	No	NGR		1-2	No	<5	No	0.0673	0.1469	882212	59372.9	0.00236038	ngr	1-2
1342	2020	0	2.08	No	No	No	NGR		1-2	No	<5	No	0.0673	0.1469	882212	59372.9	0.00236038	ngr	1-2
1343	2019	1	2.08	No	No	No	10A	10A	1-2	No	<5	Yes	0.0541	0.0787	3376711	182680	0.000366617	nvt	1-2
1344	2017	0	2.09	No	No	No	9V	9V	1-2	Yes	<5	No	0.0673	0.1195	882212	59372.9	0.00176917	vt	1-2
1345	2020	0	2.09	Yes	No	No	NGR		1-2	No	<5	No	0.0673	0.1469	882212	59372.9	0.00236038	ngr	1-2
1346	2017	1	2.09	Yes	No	No	16F	16F	1-2	No	<5	Yes	0.0541	0.1063	3376711	182680	0.000548724	nvt	1-2
1347	2019	1	2.09	No	No	No	NGR		1-2	No	<5	No	0.0541	0.0787	3376711	182680	0.000366617	ngr	1-2
1348	2016	0	2.09	No	No	No	14	14	1-2	Yes	<5	No	0.0673	0.1514	882212	59372.9	0.00223889	vt	1-2
1349	2020	0	2.09	No	No	No	non-typable	NT	1-2	No	<5	Yes	0.0673	0.1469	882212	59372.9	0.00236038	nvt	1-2
1350	2019	0	2.1	Yes	No	No	21	21	1-2	No	<5	Yes	0.0673	0.1516	882212	59372.9	0.00249207	nvt	1-2
1351	2018	0	2.1	Yes	No	No	11A	11A	1-2	No	<5	Yes	0.0673	0.1011	882212	59372.9	0.0017011	nvt	1-2
1352	2017	1	2.1	Yes	Yes	No	6A	6A	1-2	No	<5	Yes	0.0541	0.1063	3376711	182680	0.000548724	nvt	1-2
1353	2019	0	2.11	Yes	Yes	No	23F	23F	1-2	Yes	<5	No	0.0673	0.1516	882212	59372.9	0.00249207	vt	1-2
1354	2019	0	2.11	Yes	Yes	Yes	45	45	1-2	No	<5	Yes	0.0673	0.1516	882212	59372.9	0.00249207	nvt	1-2
1355	2017	0	2.11	Yes	Yes	No	NGR		1-2	No	<5	No	0.0673	0.1195	882212	59372.9	0.00176917	ngr	1-2
1356	2019	0	2.11	Yes	Yes	Yes	NGR		1-2	No	<5	No	0.0673	0.1516	882212	59372.9	0.00249207	ngr	1-2
1357	2017	1	2.12	No	No	No	19A	19A	1-2	No	<5	Yes	0.0541	0.1063	3376711	182680	0.000548724	nvt	1-2
1358	2016	1	2.12	Yes	Yes	No	15B	15B	1-2	No	<5	Yes	0.0541	0.1534	3376711	182680	0.000775901	nvt	1-2
1359	2016	1	2.12	No	No	No	6B	6B	1-2	Yes	<5	No	0.0541	0.1534	3376711	182680	0.000775901	vt	1-2
1360	2016	1	2.12	No	No	No	19A	19A	1-2	No	<5	Yes	0.0541	0.1534	3376711	182680	0.000775901	nvt	1-2
1361	2016	1	2.13	Yes	Yes	No	35B	35B	1-2	No	<5	Yes	0.0541	0.1534	3376711	182680	0.000775901	nvt	1-2
1362	2019	1	2.13	Yes	Yes	No	NGR		1-2	No	<5	No	0.0541	0.0787	3376711	182680	0.000366617	ngr	1-2
1363	2017	1	2.14	No	No	No	15F	15F	1-2	No	<5	Yes	0.0541	0.1063	3376711	182680	0.000548724	nvt	1-2
1364	2019	0	2.14	Yes	Yes	No	10A	10A	1-2	No	<5	Yes	0.0673	0.1516	882212	59372.9	0.00249207	nvt	1-2
1365	2019	1	2.14	No	No	No	NGR		1-2	No	<5	No	0.0541	0.0787	3376711	182680	0.000366617	ngr	1-2
1366	2018	0	2.14	Yes	Yes	Yes	34	34	1-2	No	<5	Yes	0.0673	0.1011	882212	59372.9	0.0017011	nvt	1-2
1367	2018	0	2.14	Yes	Yes	Yes	19A	19A	1-2	No	<5	Yes	0.0673	0.1011	882212	59372.9	0.0017011	nvt	1-2
1368	2019	0	2.15	Yes	No	No	4	4	1-2	Yes	<5	No	0.0673	0.1516	882212	59372.9	0.00249207	vt	1-2
1369	2020	0	2.15	Yes	No	No	16F	16F	1-2	No	<5	Yes	0.0673	0.1469	882212	59372.9	0.00236038	nvt	1-2
1370	2017	0	2.15	Yes	Yes	Yes	34	34	1-2	No	<5	Yes	0.0673	0.1195	882212	59372.9	0.00176917	nvt	1-2
1371	2020	0	2.15	Yes	No	No	15C	15C	1-2	No	<5	Yes	0.0673	0.1469	882212	59372.9	0.00236038	nvt	1-2
1372	2018	0	2.15	Yes	Yes	Yes	16F	16F	1-2	No	<5	Yes	0.0673	0.1011	882212	59372.9	0.0017011	nvt	1-2
1373	2017	0	2.16	Yes	Yes	No	34	34	1-2	No	<5	Yes	0.0673	0.1195	882212	59372.9	0.00176917	nvt	1-2
1374	2016	1	2.16	No	No	No	15B	15B	1-2	No	<5	Yes	0.0541	0.1534	3376711	182680	0.000775901	nvt	1-2
1375	2020	0	2.16	Yes	Yes	No	6A	6A	1-2	No	<5	Yes	0.0673	0.1469	882212	59372.9	0.00236038	nvt	1-2
1376	2020	0	2.17	Yes	Yes	Yes	NGR		1-2	No	<5	No	0.0673	0.1469	882212	59372.9	0.00236038	ngr	1-2
1377	2019	1	2.17	No	No	No	11A	11A	1-2	No	<5	Yes	0.0541	0.0787	3376711	182680	0.000366617	nvt	1-2
1378	2020	0	2.17	Yes	No	No	NGR		1-2	No	<5	No	0.0673	0.1469	882212	59372.9	0.00236038	ngr	1-2
1379	2020	0	2.17	No	No	No	16F	16F	1-2	No	<5	Yes	0.0673	0.1469	882212	59372.9	0.00236038	nvt	1-2
1380	2020	0	2.17	Yes	No	No	16F	16F	1-2	No	<5	Yes	0.0673	0.1469	882212	59372.9	0.00236038	nvt	1-2
1381	2019	0	2.17	Yes	Yes	No	11A	11A	1-2	No	<5	Yes	0.0673	0.1516	882212	59372.9	0.00249207	nvt	1-2
1382	2020	0	2.17	Yes	No	No	2	2	1-2	No	<5	Yes	0.0673	0.1469	882212	59372.9	0.00236038	nvt	1-2
1383	2018	0	2.17	Yes	Yes	No	15C	15C	1-2	No	<5	Yes	0.0673	0.1011	882212	59372.9	0.0017011	nvt	1-2
1384	2020	0	2.18	Yes	No	No	13	13	1-2	No	<5	Yes	0.0673	0.1469	882212	59372.9	0.00236038	nvt	1-2
1385	2019	0	2.18	Yes	Yes	Yes	16F	16F	1-2	No	<5	Yes	0.0673	0.1516	882212	59372.9	0.00249207	nvt	1-2
1386	2020	0	2.18	Yes	Yes	Yes	19A	19A	1-2	No	<5	Yes	0.0673	0.1469	882212	59372.9	0.00236038	nvt	1-2
1387	2020	0	2.18	Yes	Yes	Yes	19F	19F	1-2	Yes	<5	No	0.0673	0.1469	882212	59372.9	0.00236038	vt	1-2
1388	2019	0	2.18	Yes	Yes	No	21	21	1-2	No	<5	Yes	0.0673	0.1516	882212	59372.9	0.00249207	nvt	1-2
1389	2016	1	2.18	Yes	Yes	Yes	19F	19F	1-2	Yes	<5	No	0.0541	0.1534	3376711	182680	0.000775901	vt	1-2
1390	2016	0	2.18	Yes	No	No	19F	19F	1-2	Yes	<5	No	0.0673	0.1514	882212	59372.9	0.00223889	vt	1-2
1391	2019	0	2.19	Yes	No	No			1-2		<5		0.0673	0.1516	882212	59372.9	0.00249207		1-2
1392	2019	0	2.19	Yes	No	No	6A	6A	1-2	No	<5	Yes	0.0673	0.1516	882212	59372.9	0.00249207	nvt	1-2
1393	2016	0	2.19	Yes	Yes	No	19F	19F	1-2	Yes	<5	No	0.0673	0.1514	882212	59372.9	0.00223889	vt	1-2
1394	2017	1	2.19	No	No	No	NGR		1-2	No	<5	No	0.0541	0.1063	3376711	182680	0.000548724	ngr	1-2
1395	2017	0	2.2	Yes	Yes	Yes	34	34	1-2	No	<5	Yes	0.0673	0.1195	882212	59372.9	0.00176917	nvt	1-2
1396	2019	0	2.2	Yes	Yes	No	14	14	1-2	Yes	<5	No	0.0673	0.1516	882212	59372.9	0.00249207	vt	1-2
1397	2018	0	2.2	Yes	Yes	No	19F	19F	1-2	Yes	<5	No	0.0673	0.1011	882212	59372.9	0.0017011	vt	1-2
1398	2017	0	2.2	Yes	Yes	Yes	23F	23F	1-2	Yes	<5	No	0.0673	0.1195	882212	59372.9	0.00176917	vt	1-2
1399	2018	0	2.2	No	No	No	7F	7F	1-2	Yes	<5	No	0.0673	0.1011	882212	59372.9	0.0017011	vt	1-2
1400	2016	0	2.2	Yes	No	No	6A	6A	1-2	No	<5	Yes	0.0673	0.1514	882212	59372.9	0.00223889	nvt	1-2
1401	2019	0	2.2	Yes	No	No	15A	15A	1-2	No	<5	Yes	0.0673	0.1516	882212	59372.9	0.00249207	nvt	1-2
1402	2018	0	2.2	Yes	No	Yes	34	34	1-2	No	<5	Yes	0.0673	0.1011	882212	59372.9	0.0017011	nvt	1-2
1403	2019	0	2.2	Yes	Yes	Yes	25A	25A	1-2	No	<5	Yes	0.0673	0.1516	882212	59372.9	0.00249207	nvt	1-2
1404	2018	1	2.21	No	No	No	19F	19F	1-2	Yes	<5	No	0.0541	0.1127	3376711	182680	0.000574975	vt	1-2
1405	2017	0	2.21	Yes	Yes	Yes	18C	18C	1-2	Yes	<5	No	0.0673	0.1195	882212	59372.9	0.00176917	vt	1-2
1406	2017	0	2.21	Yes	No	Yes	19F	19F	1-2	Yes	<5	No	0.0673	0.1195	882212	59372.9	0.00176917	vt	1-2
1407	2017	0	2.21	Yes	Yes	Yes	34	34	1-2	No	<5	Yes	0.0673	0.1195	882212	59372.9	0.00176917	nvt	1-2
1408	2016	0	2.21	Yes	No	No	19B	19B	1-2	No	<5	Yes	0.0673	0.1514	882212	59372.9	0.00223889	nvt	1-2
1409	2020	0	2.21	Yes	Yes	No	NGR		1-2	No	<5	No	0.0673	0.1469	882212	59372.9	0.00236038	ngr	1-2
1410	2018	0	2.21	Yes	Yes	Yes	NGR		1-2	No	<5	No	0.0673	0.1011	882212	59372.9	0.0017011	ngr	1-2
1411	2019	0	2.21	Yes	Yes	Yes	23A	23A	1-2	No	<5	Yes	0.0673	0.1516	882212	59372.9	0.00249207	nvt	1-2
1412	2016	1	2.21	No	No	No	19F	19F	1-2	Yes	<5	No	0.0541	0.1534	3376711	182680	0.000775901	vt	1-2
1413	2018	1	2.21	No	No	No	NGR		1-2	No	<5	No	0.0541	0.1127	3376711	182680	0.000574975	ngr	1-2
1414	2019	0	2.21	Yes	No	No	6D	6D	1-2	No	<5	Yes	0.0673	0.1516	882212	59372.9	0.00249207	nvt	1-2
1415	2017	0	2.21	Yes	Yes	Yes	16F	16F	1-2	No	<5	Yes	0.0673	0.1195	882212	59372.9	0.00176917	nvt	1-2
1416	2016	0	2.21	Yes	No	No	23B	23B	1-2	No	<5	Yes	0.0673	0.1514	882212	59372.9	0.00223889	nvt	1-2
1417	2020	0	2.22	No	No	No	34	34	1-2	No	<5	Yes	0.0673	0.1469	882212	59372.9	0.00236038	nvt	1-2
1418	2019	1	2.22	No	No	No	23B	23B	1-2	No	<5	Yes	0.0541	0.0787	3376711	182680	0.000366617	nvt	1-2
1419	2019	0	2.23	Yes	No	No	11A	11A	1-2	No	<5	Yes	0.0673	0.1516	882212	59372.9	0.00249207	nvt	1-2
1420	2017	1	2.23	No	No	No	6A	6A	1-2	No	<5	Yes	0.0541	0.1063	3376711	182680	0.000548724	nvt	1-2
1421	2017	0	2.23	No	No	Yes	19A	19A	1-2	No	<5	Yes	0.0673	0.1195	882212	59372.9	0.00176917	nvt	1-2
1422	2020	0	2.23	No	No	No	NGR		1-2	No	<5	No	0.0673	0.1469	882212	59372.9	0.00236038	ngr	1-2
1423	2016	1	2.23	Yes	Yes	Yes	NT	NT	1-2	No	<5	Yes	0.0541	0.1534	3376711	182680	0.000775901	nvt	1-2
1424	2018	0	2.23	Yes	Yes	No	10A	10A	1-2	No	<5	Yes	0.0673	0.1011	882212	59372.9	0.0017011	nvt	1-2
1425	2017	0	2.24	Yes	Yes	Yes	16F	16F	1-2	No	<5	Yes	0.0673	0.1195	882212	59372.9	0.00176917	nvt	1-2
1426	2018	1	2.24	No	No	No	NGR		1-2	No	<5	No	0.0541	0.1127	3376711	182680	0.000574975	ngr	1-2
1427	2019	1	2.24	No	No	No	19A	19A	1-2	No	<5	Yes	0.0541	0.0787	3376711	182680	0.000366617	nvt	1-2
1428	2018	0	2.24	Yes	Yes	Yes	19A	19A	1-2	No	<5	Yes	0.0673	0.1011	882212	59372.9	0.0017011	nvt	1-2
1429	2020	0	2.24	Yes	Yes	No	6A	6A	1-2	No	<5	Yes	0.0673	0.1469	882212	59372.9	0.00236038	nvt	1-2
1430	2018	1	2.24	Yes	No	Yes	15B	15B	1-2	No	<5	Yes	0.0541	0.1127	3376711	182680	0.000574975	nvt	1-2
1431	2020	0	2.25	No	Yes	No	9L	9L	1-2	No	<5	Yes	0.0673	0.1469	882212	59372.9	0.00236038	nvt	1-2
1432	2017	0	2.25	Yes	Yes	Yes	6A	6A	1-2	No	<5	Yes	0.0673	0.1195	882212	59372.9	0.00176917	nvt	1-2
1433	2016	1	2.25	No	No	No	19B	19B	1-2	No	<5	Yes	0.0541	0.1534	3376711	182680	0.000775901	nvt	1-2
1434	2016	0	2.26	Yes	Yes	No	9V	9V	1-2	Yes	<5	No	0.0673	0.1514	882212	59372.9	0.00223889	vt	1-2
1435	2018	0	2.27	Yes	Yes	Yes	3	3	1-2	No	<5	Yes	0.0673	0.1011	882212	59372.9	0.0017011	nvt	1-2
1436	2017	1	2.27	Yes	Yes	No	19F	19F	1-2	Yes	<5	No	0.0541	0.1063	3376711	182680	0.000548724	vt	1-2
1437	2017	1	2.27	Yes	Yes	Yes	19F	19F	1-2	Yes	<5	No	0.0541	0.1063	3376711	182680	0.000548724	vt	1-2
1438	2018	0	2.27	Yes	Yes	No	6B	6B	1-2	Yes	<5	No	0.0673	0.1011	882212	59372.9	0.0017011	vt	1-2
1439	2016	0	2.27	No	No	No	19A	19A	1-2	No	<5	Yes	0.0673	0.1514	882212	59372.9	0.00223889	nvt	1-2
1440	2017	0	2.27	Yes	Yes	Yes	6A	6A	1-2	No	<5	Yes	0.0673	0.1195	882212	59372.9	0.00176917	nvt	1-2
1441	2017	0	2.27	Yes	Yes	No	6A	6A	1-2	No	<5	Yes	0.0673	0.1195	882212	59372.9	0.00176917	nvt	1-2
1442	2017	0	2.28	Yes	Yes	Yes	23F	23F	1-2	Yes	<5	No	0.0673	0.1195	882212	59372.9	0.00176917	vt	1-2
1443	2018	0	2.28	Yes	No	No	6B	6B	1-2	Yes	<5	No	0.0673	0.1011	882212	59372.9	0.0017011	vt	1-2
1444	2016	1	2.28	No	No	No	19F	19F	1-2	Yes	<5	No	0.0541	0.1534	3376711	182680	0.000775901	vt	1-2
1445	2020	0	2.29	Yes	No	No	19F	19F	1-2	Yes	<5	No	0.0673	0.1469	882212	59372.9	0.00236038	vt	1-2
1446	2016	1	2.29	Yes	Yes	Yes	19A	19A	1-2	No	<5	Yes	0.0541	0.1534	3376711	182680	0.000775901	nvt	1-2
1447	2016	0	2.29	Yes	Yes	No	6B	6B	1-2	Yes	<5	No	0.0673	0.1514	882212	59372.9	0.00223889	vt	1-2
1448	2019	0	2.29	Yes	Yes	No	34	34	1-2	No	<5	Yes	0.0673	0.1516	882212	59372.9	0.00249207	nvt	1-2
1449	2016	0	2.29	No	No	No	23F	23F	1-2	Yes	<5	No	0.0673	0.1514	882212	59372.9	0.00223889	vt	1-2
1450	2019	1	2.29	No	No	No	14	14	1-2	Yes	<5	No	0.0541	0.0787	3376711	182680	0.000366617	vt	1-2
1451	2019	0	2.3	No	Yes	No	6C	6C	1-2	No	<5	Yes	0.0673	0.1516	882212	59372.9	0.00249207	nvt	1-2
1452	2016	0	2.3	Yes	Yes	No	6B	6B	1-2	Yes	<5	No	0.0673	0.1514	882212	59372.9	0.00223889	vt	1-2
1453	2019	0	2.3	Yes	Yes	Yes	23F	23F	1-2	Yes	<5	No	0.0673	0.1516	882212	59372.9	0.00249207	vt	1-2
1454	2016	0	2.31	Yes	Yes	No	9V	9V	1-2	Yes	<5	No	0.0673	0.1514	882212	59372.9	0.00223889	vt	1-2
1455	2019	0	2.31	Yes	Yes	Yes	NGR		1-2	No	<5	No	0.0673	0.1516	882212	59372.9	0.00249207	ngr	1-2
1456	2018	1	2.31	No	No	No	10A	10A	1-2	No	<5	Yes	0.0541	0.1127	3376711	182680	0.000574975	nvt	1-2
1457	2019	0	2.31	Yes	Yes	Yes	15A	15A	1-2	No	<5	Yes	0.0673	0.1516	882212	59372.9	0.00249207	nvt	1-2
1458	2020	0	2.31	Yes	Yes	No	21	21	1-2	No	<5	Yes	0.0673	0.1469	882212	59372.9	0.00236038	nvt	1-2
1459	2019	0	2.32	Yes	Yes	No	6A	6A	1-2	No	<5	Yes	0.0673	0.1516	882212	59372.9	0.00249207	nvt	1-2
1460	2017	0	2.32	Yes	Yes	Yes	16F	16F	1-2	No	<5	Yes	0.0673	0.1195	882212	59372.9	0.00176917	nvt	1-2
1461	2020	0	2.32	Yes	Yes	No	11A	11A	1-2	No	<5	Yes	0.0673	0.1469	882212	59372.9	0.00236038	nvt	1-2
1462	2017	1	2.33	Yes	Yes	No	10A	10A	1-2	No	<5	Yes	0.0541	0.1063	3376711	182680	0.000548724	nvt	1-2
1463	2018	0	2.33	Yes	No	No	23F	23F	1-2	Yes	<5	No	0.0673	0.1011	882212	59372.9	0.0017011	vt	1-2
1464	2019	1	2.33	No	No	No		Omni Negative	1-2	No	<5	Yes	0.0541	0.0787	3376711	182680	0.000366617	nvt	1-2
1465	2019	0	2.34	Yes	No	No	8	8	1-2	No	<5	Yes	0.0673	0.1516	882212	59372.9	0.00249207	nvt	1-2
1466	2018	1	2.34	Yes	No	No	17F	17F	1-2	No	<5	Yes	0.0541	0.1127	3376711	182680	0.000574975	nvt	1-2
1467	2016	0	2.34	No	No	No	23F	23F	1-2	Yes	<5	No	0.0673	0.1514	882212	59372.9	0.00223889	vt	1-2
1468	2018	0	2.36	Yes	Yes	No	19F	19F	1-2	Yes	<5	No	0.0673	0.1011	882212	59372.9	0.0017011	vt	1-2
1469	2018	1	2.36	No	No	No	15C	15C	1-2	No	<5	Yes	0.0541	0.1127	3376711	182680	0.000574975	nvt	1-2
1470	2016	1	2.37	No	No	No	19F	19F	1-2	Yes	<5	No	0.0541	0.1534	3376711	182680	0.000775901	vt	1-2
1471	2020	0	2.37	Yes	No	No	11F	11F	1-2	No	<5	Yes	0.0673	0.1469	882212	59372.9	0.00236038	nvt	1-2
1472	2018	1	2.37	No	No	No	6A	6A	1-2	No	<5	Yes	0.0541	0.1127	3376711	182680	0.000574975	nvt	1-2
1473	2018	1	2.38				6A	6A	1-2	No	<5	Yes	0.0541	0.1127	3376711	182680	0.000574975	nvt	1-2
1474	2020	0	2.38	Yes	Yes	No	NGR		1-2	No	<5	No	0.0673	0.1469	882212	59372.9	0.00236038	ngr	1-2
1475	2019	0	2.38	Yes	Yes	Yes	35F	35F	1-2	No	<5	Yes	0.0673	0.1516	882212	59372.9	0.00249207	nvt	1-2
1476	2020	0	2.38	Yes	Yes	No	16F	16F	1-2	No	<5	Yes	0.0673	0.1469	882212	59372.9	0.00236038	nvt	1-2
1477	2017	1	2.38	No	No	No	23F	23F	1-2	Yes	<5	No	0.0541	0.1063	3376711	182680	0.000548724	vt	1-2
1478	2018	1	2.38	Yes	No	Yes	15B	15B	1-2	No	<5	Yes	0.0541	0.1127	3376711	182680	0.000574975	nvt	1-2
1479	2016	1	2.38	Yes	Yes	Yes	23F	23F	1-2	Yes	<5	No	0.0541	0.1534	3376711	182680	0.000775901	vt	1-2
1480	2016	1	2.38	No	No	No	23F	23F	1-2	Yes	<5	No	0.0541	0.1534	3376711	182680	0.000775901	vt	1-2
1481	2019	1	2.38	No	No	No	NGR		1-2	No	<5	No	0.0541	0.0787	3376711	182680	0.000366617	ngr	1-2
1482	2020	0	2.39	Yes	Yes	No	NGR		1-2	No	<5	No	0.0673	0.1469	882212	59372.9	0.00236038	ngr	1-2
1483	2019	0	2.39	Yes	No	No	6A	6A	1-2	No	<5	Yes	0.0673	0.1516	882212	59372.9	0.00249207	nvt	1-2
1484	2018	1	2.39	No	No	No	18C	18C	1-2	Yes	<5	No	0.0541	0.1127	3376711	182680	0.000574975	vt	1-2
1485	2019	0	2.4	Yes	Yes	Yes	6A	6A	1-2	No	<5	Yes	0.0673	0.1516	882212	59372.9	0.00249207	nvt	1-2
1486	2017	1	2.4	No	No	No	19A	19A	1-2	No	<5	Yes	0.0541	0.1063	3376711	182680	0.000548724	nvt	1-2
1487	2019	0	2.4	Yes	Yes	No	6A	6A	1-2	No	<5	Yes	0.0673	0.1516	882212	59372.9	0.00249207	nvt	1-2
1488	2017	1	2.4	No	No	No	NGR		1-2	No	<5	No	0.0541	0.1063	3376711	182680	0.000548724	ngr	1-2
1489	2017	1	2.4	No	No	No	NGR		1-2	No	<5	No	0.0541	0.1063	3376711	182680	0.000548724	ngr	1-2
1490	2020	0	2.4	Yes	Yes	No	NGR		1-2	No	<5	No	0.0673	0.1469	882212	59372.9	0.00236038	ngr	1-2
1491	2019	0	2.4	Yes	Yes	Yes	NGR		1-2	No	<5	No	0.0673	0.1516	882212	59372.9	0.00249207	ngr	1-2
1492	2020	0	2.41	Yes	Yes	No	11A	11A	1-2	No	<5	Yes	0.0673	0.1469	882212	59372.9	0.00236038	nvt	1-2
1493	2018	1	2.41	No	No	No	15B	15B	1-2	No	<5	Yes	0.0541	0.1127	3376711	182680	0.000574975	nvt	1-2
1494	2017	1	2.41	No	No	No	4	4	1-2	Yes	<5	No	0.0541	0.1063	3376711	182680	0.000548724	vt	1-2
1495	2017	1	2.41	Yes	Yes	No	6B	6B	1-2	Yes	<5	No	0.0541	0.1063	3376711	182680	0.000548724	vt	1-2
1496	2020	0	2.41	Yes	No	No	11A	11A	1-2	No	<5	Yes	0.0673	0.1469	882212	59372.9	0.00236038	nvt	1-2
1497	2016	0	2.42	Yes	Yes	No	23F	23F	1-2	Yes	<5	No	0.0673	0.1514	882212	59372.9	0.00223889	vt	1-2
1498	2019	0	2.42	Yes	No	No	19A	19A	1-2	No	<5	Yes	0.0673	0.1516	882212	59372.9	0.00249207	nvt	1-2
1499	2016	1	2.42	No	No	No	12F	12F	1-2	No	<5	Yes	0.0541	0.1534	3376711	182680	0.000775901	nvt	1-2
1500	2020	0	2.43	No	No	No	NGR		1-2	No	<5	No	0.0673	0.1469	882212	59372.9	0.00236038	ngr	1-2
1501	2017	1	2.43	No	No	No	15A	15A	1-2	No	<5	Yes	0.0541	0.1063	3376711	182680	0.000548724	nvt	1-2
1502	2016	1	2.43	No	No	No	19F	19F	1-2	Yes	<5	No	0.0541	0.1534	3376711	182680	0.000775901	vt	1-2
1503	2017	1	2.44	No	No	No	NGR		1-2	No	<5	No	0.0541	0.1063	3376711	182680	0.000548724	ngr	1-2
1504	2019	0	2.44	Yes	Yes	No	19A	19A	1-2	No	<5	Yes	0.0673	0.1516	882212	59372.9	0.00249207	nvt	1-2
1505	2018	1	2.44	No	No	No	16F	16F	1-2	No	<5	Yes	0.0541	0.1127	3376711	182680	0.000574975	nvt	1-2
1506	2016	0	2.45	Yes	Yes	No	15C	15C	1-2	No	<5	Yes	0.0673	0.1514	882212	59372.9	0.00223889	nvt	1-2
1507	2016	1	2.45	No	No	No	19F	19F	1-2	Yes	<5	No	0.0541	0.1534	3376711	182680	0.000775901	vt	1-2
1508	2016	0	2.45	Yes	Yes	No	21	21	1-2	No	<5	Yes	0.0673	0.1514	882212	59372.9	0.00223889	nvt	1-2
1509	2018	1	2.46	No	No	No	NGR		1-2	No	<5	No	0.0541	0.1127	3376711	182680	0.000574975	ngr	1-2
1510	2016	0	2.46	No	No	No	20	20	1-2	No	<5	Yes	0.0673	0.1514	882212	59372.9	0.00223889	nvt	1-2
1511	2017	1	2.46	No	Yes	Yes	15B	15B	1-2	No	<5	Yes	0.0541	0.1063	3376711	182680	0.000548724	nvt	1-2
1512	2018	1	2.46	No	Yes	No	NGR		1-2	No	<5	No	0.0541	0.1127	3376711	182680	0.000574975	ngr	1-2
1513	2019	0	2.46	Yes	Yes	Yes	24F	24F	1-2	No	<5	Yes	0.0673	0.1516	882212	59372.9	0.00249207	nvt	1-2
1514	2016	0	2.46	Yes	Yes	No	19F	19F	1-2	Yes	<5	No	0.0673	0.1514	882212	59372.9	0.00223889	vt	1-2
1515	2016	0	2.46	Yes	Yes	No	NGR		1-2	No	<5	No	0.0673	0.1514	882212	59372.9	0.00223889	ngr	1-2
1516	2020	0	2.46	No	No	No	13	13	1-2	No	<5	Yes	0.0673	0.1469	882212	59372.9	0.00236038	nvt	1-2
1517	2016	0	2.46	Yes	Yes	No	6A	6A	1-2	No	<5	Yes	0.0673	0.1514	882212	59372.9	0.00223889	nvt	1-2
1518	2020	0	2.47	Yes	No	No	11A	11A	1-2	No	<5	Yes	0.0673	0.1469	882212	59372.9	0.00236038	nvt	1-2
1519	2019	0	2.48	Yes	Yes	Yes	10A	10A	1-2	No	<5	Yes	0.0673	0.1516	882212	59372.9	0.00249207	nvt	1-2
1520	2016	0	2.48	Yes	Yes	No	18C	18C	1-2	Yes	<5	No	0.0673	0.1514	882212	59372.9	0.00223889	vt	1-2
1521	2017	0	2.48	Yes	Yes	No	19F	19F	1-2	Yes	<5	No	0.0673	0.1195	882212	59372.9	0.00176917	vt	1-2
1522	2016	1	2.48	Yes	Yes	No	19F	19F	1-2	Yes	<5	No	0.0541	0.1534	3376711	182680	0.000775901	vt	1-2
1523	2019	0	2.48	Yes	Yes	Yes	NGR		1-2	No	<5	No	0.0673	0.1516	882212	59372.9	0.00249207	ngr	1-2
1524	2019	0	2.48	Yes	No	No	11A	11A	1-2	No	<5	Yes	0.0673	0.1516	882212	59372.9	0.00249207	nvt	1-2
1525	2017	1	2.48	No	No	No	NGR		1-2	No	<5	No	0.0541	0.1063	3376711	182680	0.000548724	ngr	1-2
1526	2019	0	2.49	Yes	Yes	No	19A	19A	1-2	No	<5	Yes	0.0673	0.1516	882212	59372.9	0.00249207	nvt	1-2
1527	2016	0	2.49	Yes	No	No	15B	15B	1-2	No	<5	Yes	0.0673	0.1514	882212	59372.9	0.00223889	nvt	1-2
1528	2019	0	2.49	Yes	Yes	Yes	23B	23B	1-2	No	<5	Yes	0.0673	0.1516	882212	59372.9	0.00249207	nvt	1-2
1529	2017	0	2.5	Yes	Yes	Yes	15A	15A	1-2	No	<5	Yes	0.0673	0.1195	882212	59372.9	0.00176917	nvt	1-2
1530	2016	0	2.5	Yes	No	No	6A	6A	1-2	No	<5	Yes	0.0673	0.1514	882212	59372.9	0.00223889	nvt	1-2
1531	2020	0	2.5	No	No	No	7F	7F	1-2	Yes	<5	No	0.0673	0.1469	882212	59372.9	0.00236038	vt	1-2
1532	2016	0	2.5	Yes	Yes	No	9L	9L	1-2	No	<5	Yes	0.0673	0.1514	882212	59372.9	0.00223889	nvt	1-2
1533	2017	0	2.5	Yes	Yes	No	19A	19A	1-2	No	<5	Yes	0.0673	0.1195	882212	59372.9	0.00176917	nvt	1-2
1534	2018	1	2.51	No	No	No	11A	11A	1-2	No	<5	Yes	0.0541	0.1127	3376711	182680	0.000574975	nvt	1-2
1535	2016	1	2.51	No	No	No	21	21	1-2	No	<5	Yes	0.0541	0.1534	3376711	182680	0.000775901	nvt	1-2
1536	2018	1	2.52	No	No	No	NGR		1-2	No	<5	No	0.0541	0.1127	3376711	182680	0.000574975	ngr	1-2
1537	2019	0	2.52	Yes	Yes	Yes	19B	19B	1-2	No	<5	Yes	0.0673	0.1516	882212	59372.9	0.00249207	nvt	1-2
1538	2018	1	2.52	No	No	No	NGR		1-2	No	<5	No	0.0541	0.1127	3376711	182680	0.000574975	ngr	1-2
1539	2017	0	2.52	Yes	Yes	Yes	34	34	1-2	No	<5	Yes	0.0673	0.1195	882212	59372.9	0.00176917	nvt	1-2
1540	2018	0	2.53	Yes	No	No	19A	19A	1-2	No	<5	Yes	0.0673	0.1011	882212	59372.9	0.0017011	nvt	1-2
1541	2016	0	2.53	Yes	Yes	No	6A	6A	1-2	No	<5	Yes	0.0673	0.1514	882212	59372.9	0.00223889	nvt	1-2
1542	2019	0	2.53	Yes	Yes	Yes	16F	16F	1-2	No	<5	Yes	0.0673	0.1516	882212	59372.9	0.00249207	nvt	1-2
1543	2020	0	2.53	Yes	Yes	No	15A	15A	1-2	No	<5	Yes	0.0673	0.1469	882212	59372.9	0.00236038	nvt	1-2
1544	2018	1	2.53	Yes	Yes	No	NGR		1-2	No	<5	No	0.0541	0.1127	3376711	182680	0.000574975	ngr	1-2
1545	2018	1	2.53	No	No	No	19A	19A	1-2	No	<5	Yes	0.0541	0.1127	3376711	182680	0.000574975	nvt	1-2
1546	2020	0	2.53	Yes		Yes	19F	19F	1-2	Yes	<5	No	0.0673	0.1469	882212	59372.9	0.00236038	vt	1-2
1547	2017	0	2.53	Yes	Yes	Yes	NGR		1-2	No	<5	No	0.0673	0.1195	882212	59372.9	0.00176917	ngr	1-2
1548	2016	1	2.54	Yes	Yes	No	19A	19A	1-2	No	<5	Yes	0.0541	0.1534	3376711	182680	0.000775901	nvt	1-2
1549	2016	0	2.54	Yes	Yes	No	19F	19F	1-2	Yes	<5	No	0.0673	0.1514	882212	59372.9	0.00223889	vt	1-2
1550	2018	0	2.54	No	No	No	19F	19F	1-2	Yes	<5	No	0.0673	0.1011	882212	59372.9	0.0017011	vt	1-2
1551	2016	0	2.55	Yes	Yes	No	23F	23F	1-2	Yes	<5	No	0.0673	0.1514	882212	59372.9	0.00223889	vt	1-2
1552	2017	1	2.55	No	No	No	NGR		1-2	No	<5	No	0.0541	0.1063	3376711	182680	0.000548724	ngr	1-2
1553	2016	1	2.55	No	No	No	19F	19F	1-2	Yes	<5	No	0.0541	0.1534	3376711	182680	0.000775901	vt	1-2
1554	2019	0	2.55	Yes	Yes	Yes	16F	16F	1-2	No	<5	Yes	0.0673	0.1516	882212	59372.9	0.00249207	nvt	1-2
1555	2016	1	2.55	No	No	No	6B	6B	1-2	Yes	<5	No	0.0541	0.1534	3376711	182680	0.000775901	vt	1-2
1556	2017	1	2.55	Yes	No	Yes	10A	10A	1-2	No	<5	Yes	0.0541	0.1063	3376711	182680	0.000548724	nvt	1-2
1557	2017	1	2.55	No	No	No	NGR		1-2	No	<5	No	0.0541	0.1063	3376711	182680	0.000548724	ngr	1-2
1558	2019	0	2.55	No	No	No	18C	18C	1-2	Yes	<5	No	0.0673	0.1516	882212	59372.9	0.00249207	vt	1-2
1559	2019	1	2.56	No	No	No	19A	19A	1-2	No	<5	Yes	0.0541	0.0787	3376711	182680	0.000366617	nvt	1-2
1560	2018	1	2.56	No	No	No	NGR		1-2	No	<5	No	0.0541	0.1127	3376711	182680	0.000574975	ngr	1-2
1561	2019	0	2.57	Yes	Yes	Yes	6A	6A	1-2	No	<5	Yes	0.0673	0.1516	882212	59372.9	0.00249207	nvt	1-2
1562	2019	0	2.57	Yes	Yes	No	19B	19B	1-2	No	<5	Yes	0.0673	0.1516	882212	59372.9	0.00249207	nvt	1-2
1563	2016	1	2.57	No	No	No	NGR		1-2	No	<5	No	0.0541	0.1534	3376711	182680	0.000775901	ngr	1-2
1564	2016	0	2.57	Yes	Yes	No	11A	11A	1-2	No	<5	Yes	0.0673	0.1514	882212	59372.9	0.00223889	nvt	1-2
1565	2018	0	2.57	Yes	Yes	Yes	NGR		1-2	No	<5	No	0.0673	0.1011	882212	59372.9	0.0017011	ngr	1-2
1566	2020	0	2.58	Yes	Yes	Yes	35A	35A	1-2	No	<5	Yes	0.0673	0.1469	882212	59372.9	0.00236038	nvt	1-2
1567	2019	1	2.58	No	No	No	38	38	1-2	No	<5	Yes	0.0541	0.0787	3376711	182680	0.000366617	nvt	1-2
1568	2019	0	2.58	No	No	No	6B	6B	1-2	Yes	<5	No	0.0673	0.1516	882212	59372.9	0.00249207	vt	1-2
1569	2019	0	2.58	Yes	Yes	Yes	34	34	1-2	No	<5	Yes	0.0673	0.1516	882212	59372.9	0.00249207	nvt	1-2
1570	2018	0	2.58	Yes	Yes	Yes	14	14	1-2	Yes	<5	No	0.0673	0.1011	882212	59372.9	0.0017011	vt	1-2
1571	2020	0	2.58	Yes	Yes	No	21	21	1-2	No	<5	Yes	0.0673	0.1469	882212	59372.9	0.00236038	nvt	1-2
1572	2018	1	2.58	Yes	No	No	16F	16F	1-2	No	<5	Yes	0.0541	0.1127	3376711	182680	0.000574975	nvt	1-2
1573	2017	1	2.59	No	No	No	15B	15B	1-2	No	<5	Yes	0.0541	0.1063	3376711	182680	0.000548724	nvt	1-2
1574	2019	0	2.59	Yes	No	No	33F	33F	1-2	No	<5	Yes	0.0673	0.1516	882212	59372.9	0.00249207	nvt	1-2
1575	2018	1	2.59	Yes	Yes	Yes	16F	16F	1-2	No	<5	Yes	0.0541	0.1127	3376711	182680	0.000574975	nvt	1-2
1576	2019	0	2.6	Yes	Yes	No	6A	6A	1-2	No	<5	Yes	0.0673	0.1516	882212	59372.9	0.00249207	nvt	1-2
1577	2017	0	2.6	Yes	Yes	Yes	16F	16F	1-2	No	<5	Yes	0.0673	0.1195	882212	59372.9	0.00176917	nvt	1-2
1578	2018	1	2.6	No	No	No	6A	6A	1-2	No	<5	Yes	0.0541	0.1127	3376711	182680	0.000574975	nvt	1-2
1579	2018	1	2.6	No	No	No	6A	6A	1-2	No	<5	Yes	0.0541	0.1127	3376711	182680	0.000574975	nvt	1-2
1580	2020	0	2.6	Yes	Yes	No	38	38	1-2	No	<5	Yes	0.0673	0.1469	882212	59372.9	0.00236038	nvt	1-2
1581	2018	0	2.61	Yes	Yes	No	19F	19F	1-2	Yes	<5	No	0.0673	0.1011	882212	59372.9	0.0017011	vt	1-2
1582	2017	0	2.61	Yes	Yes	Yes	3	3	1-2	No	<5	Yes	0.0673	0.1195	882212	59372.9	0.00176917	nvt	1-2
1583	2017	1	2.61	Yes	Yes	Yes	6A	6A	1-2	No	<5	Yes	0.0541	0.1063	3376711	182680	0.000548724	nvt	1-2
1584	2017	0	2.61	Yes	Yes	Yes	NGR		1-2	No	<5	No	0.0673	0.1195	882212	59372.9	0.00176917	ngr	1-2
1585	2017	0	2.61	Yes	Yes	No	6A	6A	1-2	No	<5	Yes	0.0673	0.1195	882212	59372.9	0.00176917	nvt	1-2
1586	2017	1	2.62	No	No	No	6A	6A	1-2	No	<5	Yes	0.0541	0.1063	3376711	182680	0.000548724	nvt	1-2
1587	2017	0	2.62	Yes	Yes	Yes	15C	15C	1-2	No	<5	Yes	0.0673	0.1195	882212	59372.9	0.00176917	nvt	1-2
1588	2018	1	2.62	Yes	Yes	Yes	19F	19F	1-2	Yes	<5	No	0.0541	0.1127	3376711	182680	0.000574975	vt	1-2
1589	2016	1	2.63	No	No	No	6B	6B	1-2	Yes	<5	No	0.0541	0.1534	3376711	182680	0.000775901	vt	1-2
1590	2019	0	2.63	Yes	Yes	No	11A	11A	1-2	No	<5	Yes	0.0673	0.1516	882212	59372.9	0.00249207	nvt	1-2
1591	2017	0	2.63	Yes	Yes	Yes	6A	6A	1-2	No	<5	Yes	0.0673	0.1195	882212	59372.9	0.00176917	nvt	1-2
1592	2016	1	2.63	No	No	No	14	14	1-2	Yes	<5	No	0.0541	0.1534	3376711	182680	0.000775901	vt	1-2
1593	2019	1	2.64	No	No	No	35B	35B	1-2	No	<5	Yes	0.0541	0.0787	3376711	182680	0.000366617	nvt	1-2
1594	2019	1	2.64	Yes	No	No	15B	15B	1-2	No	<5	Yes	0.0541	0.0787	3376711	182680	0.000366617	nvt	1-2
1595	2020	0	2.64	Yes	Yes	Yes	6A	6A	1-2	No	<5	Yes	0.0673	0.1469	882212	59372.9	0.00236038	nvt	1-2
1596	2019	0	2.65	Yes	Yes	Yes	9A	9A	1-2	No	<5	Yes	0.0673	0.1516	882212	59372.9	0.00249207	nvt	1-2
1597	2018	0	2.66	Yes	Yes	No	3	3	1-2	No	<5	Yes	0.0673	0.1011	882212	59372.9	0.0017011	nvt	1-2
1598	2017	1	2.66	Yes	Yes	Yes	19F	19F	1-2	Yes	<5	No	0.0541	0.1063	3376711	182680	0.000548724	vt	1-2
1599	2017	0	2.66	Yes	Yes	Yes	23F	23F	1-2	Yes	<5	No	0.0673	0.1195	882212	59372.9	0.00176917	vt	1-2
1600	2019	0	2.67	Yes	No	No	23A	23A	1-2	No	<5	Yes	0.0673	0.1516	882212	59372.9	0.00249207	nvt	1-2
1601	2018	1	2.67	No	Yes	No	16F	16F	1-2	No	<5	Yes	0.0541	0.1127	3376711	182680	0.000574975	nvt	1-2
1602	2019	0	2.67	Yes	No	No	34	34	1-2	No	<5	Yes	0.0673	0.1516	882212	59372.9	0.00249207	nvt	1-2
1603	2019	0	2.67	Yes	No	No	11A	11A	1-2	No	<5	Yes	0.0673	0.1516	882212	59372.9	0.00249207	nvt	1-2
1604	2017	0	2.67	Yes	No	Yes	6B	6B	1-2	Yes	<5	No	0.0673	0.1195	882212	59372.9	0.00176917	vt	1-2
1605	2018	1	2.67	No	No	No	NGR		1-2	No	<5	No	0.0541	0.1127	3376711	182680	0.000574975	ngr	1-2
1606	2018	0	2.68				34	34	1-2	No	<5	Yes	0.0673	0.1011	882212	59372.9	0.0017011	nvt	1-2
1607	2020	0	2.68	Yes	No	No	NGR		1-2	No	<5	No	0.0673	0.1469	882212	59372.9	0.00236038	ngr	1-2
1608	2019	1	2.68	No	No	No	NGR		1-2	No	<5	No	0.0541	0.0787	3376711	182680	0.000366617	ngr	1-2
1609	2019	0	2.69	Yes	No	No	6A	6A	1-2	No	<5	Yes	0.0673	0.1516	882212	59372.9	0.00249207	nvt	1-2
1610	2018	0	2.69	Yes	Yes	Yes	1	1	1-2	Yes	<5	No	0.0673	0.1011	882212	59372.9	0.0017011	vt	1-2
1611	2016	0	2.7	Yes	Yes	No	18C	18C	1-2	Yes	<5	No	0.0673	0.1514	882212	59372.9	0.00223889	vt	1-2
1612	2018	1	2.7	No	No	No	15B	15B	1-2	No	<5	Yes	0.0541	0.1127	3376711	182680	0.000574975	nvt	1-2
1613	2019	1	2.7	No	No	No	NGR		1-2	No	<5	No	0.0541	0.0787	3376711	182680	0.000366617	ngr	1-2
1614	2019	0	2.7	Yes	Yes	Yes	10A	10A	1-2	No	<5	Yes	0.0673	0.1516	882212	59372.9	0.00249207	nvt	1-2
1615	2018	0	2.7	Yes	Yes	No	34	34	1-2	No	<5	Yes	0.0673	0.1011	882212	59372.9	0.0017011	nvt	1-2
1616	2017	0	2.7	Yes	Yes	Yes	23F	23F	1-2	Yes	<5	No	0.0673	0.1195	882212	59372.9	0.00176917	vt	1-2
1617	2020	0	2.7	Yes	No	No	6B	6B	1-2	Yes	<5	No	0.0673	0.1469	882212	59372.9	0.00236038	vt	1-2
1618	2017	0	2.7	Yes	Yes	Yes	6A	6A	1-2	No	<5	Yes	0.0673	0.1195	882212	59372.9	0.00176917	nvt	1-2
1619	2018	1	2.7	Yes	No	No	6A	6A	1-2	No	<5	Yes	0.0541	0.1127	3376711	182680	0.000574975	nvt	1-2
1620	2020	0	2.71	Yes	No	No	19A	19A	1-2	No	<5	Yes	0.0673	0.1469	882212	59372.9	0.00236038	nvt	1-2
1621	2020	0	2.71	Yes	No	No	23F	23F	1-2	Yes	<5	No	0.0673	0.1469	882212	59372.9	0.00236038	vt	1-2
1622	2018	0	2.71	Yes	Yes	No	15B	15B	1-2	No	<5	Yes	0.0673	0.1011	882212	59372.9	0.0017011	nvt	1-2
1623	2017	1	2.72	No	No	No	NGR		1-2	No	<5	No	0.0541	0.1063	3376711	182680	0.000548724	ngr	1-2
1624	2019	1	2.72	No	No	No	NGR		1-2	No	<5	No	0.0541	0.0787	3376711	182680	0.000366617	ngr	1-2
1625	2016	1	2.72	No	No	No	14	14	1-2	Yes	<5	No	0.0541	0.1534	3376711	182680	0.000775901	vt	1-2
1626	2018	1	2.72	No	No	No	NGR		1-2	No	<5	No	0.0541	0.1127	3376711	182680	0.000574975	ngr	1-2
1627	2017	1	2.72	No	Yes	Yes	NGR		1-2	No	<5	No	0.0541	0.1063	3376711	182680	0.000548724	ngr	1-2
1628	2019	0	2.73	Yes	No	No	11A	11A	1-2	No	<5	Yes	0.0673	0.1516	882212	59372.9	0.00249207	nvt	1-2
1629	2020	0	2.73	Yes	Yes	No	21	21	1-2	No	<5	Yes	0.0673	0.1469	882212	59372.9	0.00236038	nvt	1-2
1630	2020	0	2.73	Yes	Yes	No	6A	6A	1-2	No	<5	Yes	0.0673	0.1469	882212	59372.9	0.00236038	nvt	1-2
1631	2016	1	2.74	No	No	No	23F	23F	1-2	Yes	<5	No	0.0541	0.1534	3376711	182680	0.000775901	vt	1-2
1632	2016	1	2.74	No	No	No	19F	19F	1-2	Yes	<5	No	0.0541	0.1534	3376711	182680	0.000775901	vt	1-2
1633	2016	0	2.74	Yes	No	No	19A	19A	1-2	No	<5	Yes	0.0673	0.1514	882212	59372.9	0.00223889	nvt	1-2
1634	2020	0	2.74	Yes	No	No	6B	6B	1-2	Yes	<5	No	0.0673	0.1469	882212	59372.9	0.00236038	vt	1-2
1635	2019	0	2.74	Yes	No	No	34	34	1-2	No	<5	Yes	0.0673	0.1516	882212	59372.9	0.00249207	nvt	1-2
1636	2017	0	2.75	Yes	No	No			1-2		<5		0.0673	0.1195	882212	59372.9	0.00176917		1-2
1637	2020	0	2.75	No	No	No	6A	6A	1-2	No	<5	Yes	0.0673	0.1469	882212	59372.9	0.00236038	nvt	1-2
1638	2020	0	2.75	Yes	Yes	No	19F	19F	1-2	Yes	<5	No	0.0673	0.1469	882212	59372.9	0.00236038	vt	1-2
1639	2019	0	2.75	Yes	No	No	6A	6A	1-2	No	<5	Yes	0.0673	0.1516	882212	59372.9	0.00249207	nvt	1-2
1640	2018	0	2.75	Yes	Yes	Yes	NGR		1-2	No	<5	No	0.0673	0.1011	882212	59372.9	0.0017011	ngr	1-2
1641	2019	1	2.75	No	No	No	19F	19F	1-2	Yes	<5	No	0.0541	0.0787	3376711	182680	0.000366617	vt	1-2
1642	2020	0	2.75	Yes	Yes	No	6A	6A	1-2	No	<5	Yes	0.0673	0.1469	882212	59372.9	0.00236038	nvt	1-2
1643	2018	1	2.75	No	No	No	19F	19F	1-2	Yes	<5	No	0.0541	0.1127	3376711	182680	0.000574975	vt	1-2
1644	2016	0	2.75	Yes	Yes	No	19A	19A	1-2	No	<5	Yes	0.0673	0.1514	882212	59372.9	0.00223889	nvt	1-2
1645	2016	0	2.76	No	No	No	6A	6A	1-2	No	<5	Yes	0.0673	0.1514	882212	59372.9	0.00223889	nvt	1-2
1646	2019	1	2.76	No	No	No	NGR		1-2	No	<5	No	0.0541	0.0787	3376711	182680	0.000366617	ngr	1-2
1647	2018	0	2.76	Yes	Yes	Yes	19F	19F	1-2	Yes	<5	No	0.0673	0.1011	882212	59372.9	0.0017011	vt	1-2
1648	2016	1	2.76	No	No	No	16F	16F	1-2	No	<5	Yes	0.0541	0.1534	3376711	182680	0.000775901	nvt	1-2
1649	2017	0	2.76	Yes	Yes	Yes	35F	35F	1-2	No	<5	Yes	0.0673	0.1195	882212	59372.9	0.00176917	nvt	1-2
1650	2016	0	2.76	Yes	No	No	3	3	1-2	No	<5	Yes	0.0673	0.1514	882212	59372.9	0.00223889	nvt	1-2
1651	2016	0	2.77	Yes	Yes	No	6B	6B	1-2	Yes	<5	No	0.0673	0.1514	882212	59372.9	0.00223889	vt	1-2
1652	2016	0	2.77	No	No	No	19F	19F	1-2	Yes	<5	No	0.0673	0.1514	882212	59372.9	0.00223889	vt	1-2
1653	2018	1	2.77	Yes	Yes	No	6B	6B	1-2	Yes	<5	No	0.0541	0.1127	3376711	182680	0.000574975	vt	1-2
1654	2019	1	2.77	No	No	No	NGR		1-2	No	<5	No	0.0541	0.0787	3376711	182680	0.000366617	ngr	1-2
1655	2019	0	2.77	Yes	Yes	No	23F	23F	1-2	Yes	<5	No	0.0673	0.1516	882212	59372.9	0.00249207	vt	1-2
1656	2016	1	2.77	No	No	No	19F	19F	1-2	Yes	<5	No	0.0541	0.1534	3376711	182680	0.000775901	vt	1-2
1657	2016	0	2.77	Yes	Yes	No	19F	19F	1-2	Yes	<5	No	0.0673	0.1514	882212	59372.9	0.00223889	vt	1-2
1658	2019	1	2.77				15B	15B	1-2	No	<5	Yes	0.0541	0.0787	3376711	182680	0.000366617	nvt	1-2
1659	2018	0	2.77	Yes	Yes	No	16F	16F	1-2	No	<5	Yes	0.0673	0.1011	882212	59372.9	0.0017011	nvt	1-2
1660	2018	0	2.78	Yes	Yes	Yes	6A	6A	1-2	No	<5	Yes	0.0673	0.1011	882212	59372.9	0.0017011	nvt	1-2
1661	2019	0	2.78	Yes	No	No	6A	6A	1-2	No	<5	Yes	0.0673	0.1516	882212	59372.9	0.00249207	nvt	1-2
1662	2019	0	2.78	Yes	Yes	No	23B	23B	1-2	No	<5	Yes	0.0673	0.1516	882212	59372.9	0.00249207	nvt	1-2
1663	2018	0	2.78	Yes	Yes	Yes	15A	15A	1-2	No	<5	Yes	0.0673	0.1011	882212	59372.9	0.0017011	nvt	1-2
1664	2019	1	2.78	No	No	No	NGR		1-2	No	<5	No	0.0541	0.0787	3376711	182680	0.000366617	ngr	1-2
1665	2018	1	2.79	Yes	Yes	No	19F	19F	1-2	Yes	<5	No	0.0541	0.1127	3376711	182680	0.000574975	vt	1-2
1666	2018	0	2.79	Yes	No	No	11A	11A	1-2	No	<5	Yes	0.0673	0.1011	882212	59372.9	0.0017011	nvt	1-2
1667	2017	0	2.79	Yes	Yes	No	11A	11A	1-2	No	<5	Yes	0.0673	0.1195	882212	59372.9	0.00176917	nvt	1-2
1668	2016	1	2.79	Yes	Yes	No	6A	6A	1-2	No	<5	Yes	0.0541	0.1534	3376711	182680	0.000775901	nvt	1-2
1669	2018	0	2.79	Yes	Yes	No	34	34	1-2	No	<5	Yes	0.0673	0.1011	882212	59372.9	0.0017011	nvt	1-2
1670	2017	0	2.79	Yes	Yes	Yes	19F	19F	1-2	Yes	<5	No	0.0673	0.1195	882212	59372.9	0.00176917	vt	1-2
1671	2020	0	2.79	Yes	No	No	16F	16F	1-2	No	<5	Yes	0.0673	0.1469	882212	59372.9	0.00236038	nvt	1-2
1672	2018	1	2.8	No	No	No	42	42	1-2	No	<5	Yes	0.0541	0.1127	3376711	182680	0.000574975	nvt	1-2
1673	2019	1	2.8	No	No	No	8	8	1-2	No	<5	Yes	0.0541	0.0787	3376711	182680	0.000366617	nvt	1-2
1674	2018	0	2.8	Yes	Yes	No	34	34	1-2	No	<5	Yes	0.0673	0.1011	882212	59372.9	0.0017011	nvt	1-2
1675	2019	1	2.8	No	Yes	No	NGR		1-2	No	<5	No	0.0541	0.0787	3376711	182680	0.000366617	ngr	1-2
1676	2018	0	2.8	Yes	No	No	15B	15B	1-2	No	<5	Yes	0.0673	0.1011	882212	59372.9	0.0017011	nvt	1-2
1677	2018	1	2.8	No	No	No	NGR		1-2	No	<5	No	0.0541	0.1127	3376711	182680	0.000574975	ngr	1-2
1678	2016	0	2.81	Yes	Yes	No	21	21	1-2	No	<5	Yes	0.0673	0.1514	882212	59372.9	0.00223889	nvt	1-2
1679	2018	0	2.81	Yes	Yes	Yes	15C	15C	1-2	No	<5	Yes	0.0673	0.1011	882212	59372.9	0.0017011	nvt	1-2
1680	2019	0	2.81	Yes	No	No	6A	6A	1-2	No	<5	Yes	0.0673	0.1516	882212	59372.9	0.00249207	nvt	1-2
1681	2017	0	2.81	Yes	Yes	Yes	19A	19A	1-2	No	<5	Yes	0.0673	0.1195	882212	59372.9	0.00176917	nvt	1-2
1682	2020	0	2.81	Yes	Yes	Yes	6A	6A	1-2	No	<5	Yes	0.0673	0.1469	882212	59372.9	0.00236038	nvt	1-2
1683	2019	0	2.81	Yes	Yes	Yes	14	14	1-2	Yes	<5	No	0.0673	0.1516	882212	59372.9	0.00249207	vt	1-2
1684	2016	0	2.81	Yes	Yes	No	NGR		1-2	No	<5	No	0.0673	0.1514	882212	59372.9	0.00223889	ngr	1-2
1685	2018	0	2.82	Yes	Yes	Yes	4	4	1-2	Yes	<5	No	0.0673	0.1011	882212	59372.9	0.0017011	vt	1-2
1686	2017	0	2.82	Yes	Yes	Yes	6A	6A	1-2	No	<5	Yes	0.0673	0.1195	882212	59372.9	0.00176917	nvt	1-2
1687	2017	0	2.83	Yes	No	No	20	20	1-2	No	<5	Yes	0.0673	0.1195	882212	59372.9	0.00176917	nvt	1-2
1688	2016	1	2.83	Yes	Yes	No	10A	10A	1-2	No	<5	Yes	0.0541	0.1534	3376711	182680	0.000775901	nvt	1-2
1689	2019	1	2.84	No	No	No	19A	19A	1-2	No	<5	Yes	0.0541	0.0787	3376711	182680	0.000366617	nvt	1-2
1690	2016	0	2.84	Yes	Yes	No	11A	11A	1-2	No	<5	Yes	0.0673	0.1514	882212	59372.9	0.00223889	nvt	1-2
1691	2017	0	2.84	Yes	Yes	Yes	20	20	1-2	No	<5	Yes	0.0673	0.1195	882212	59372.9	0.00176917	nvt	1-2
1692	2018	0	2.85	No	No	No	9V	9V	1-2	Yes	<5	No	0.0673	0.1011	882212	59372.9	0.0017011	vt	1-2
1693	2017	0	2.85	Yes	Yes	Yes	19F	19F	1-2	Yes	<5	No	0.0673	0.1195	882212	59372.9	0.00176917	vt	1-2
1694	2018	0	2.86	Yes	Yes	No	19A	19A	1-2	No	<5	Yes	0.0673	0.1011	882212	59372.9	0.0017011	nvt	1-2
1695	2018	0	2.86	Yes	Yes	No	15A	15A	1-2	No	<5	Yes	0.0673	0.1011	882212	59372.9	0.0017011	nvt	1-2
1696	2017	0	2.86	Yes	Yes	Yes	19F	19F	1-2	Yes	<5	No	0.0673	0.1195	882212	59372.9	0.00176917	vt	1-2
1697	2016	0	2.86	Yes	Yes	No	6B	6B	1-2	Yes	<5	No	0.0673	0.1514	882212	59372.9	0.00223889	vt	1-2
1698	2016	0	2.86	Yes	No	No	6A	6A	1-2	No	<5	Yes	0.0673	0.1514	882212	59372.9	0.00223889	nvt	1-2
1699	2018	0	2.86	Yes	Yes	Yes	18C	18C	1-2	Yes	<5	No	0.0673	0.1011	882212	59372.9	0.0017011	vt	1-2
1700	2018	1	2.87	No	No	No	6B	6B	1-2	Yes	<5	No	0.0541	0.1127	3376711	182680	0.000574975	vt	1-2
1701	2018	0	2.87	Yes	Yes	No	3	3	1-2	No	<5	Yes	0.0673	0.1011	882212	59372.9	0.0017011	nvt	1-2
1702	2019	0	2.87	Yes	No	No	NGR		1-2	No	<5	No	0.0673	0.1516	882212	59372.9	0.00249207	ngr	1-2
1703	2018	1	2.87	No	No	No	NGR		1-2	No	<5	No	0.0541	0.1127	3376711	182680	0.000574975	ngr	1-2
1704	2016	1	2.87	No	Yes	No	NGR		1-2	No	<5	No	0.0541	0.1534	3376711	182680	0.000775901	ngr	1-2
1705	2018	0	2.87	Yes	Yes	No	3	3	1-2	No	<5	Yes	0.0673	0.1011	882212	59372.9	0.0017011	nvt	1-2
1706	2017	0	2.88	Yes	Yes	Yes	6A	6A	1-2	No	<5	Yes	0.0673	0.1195	882212	59372.9	0.00176917	nvt	1-2
1707	2018	1	2.89	No	No	No	NGR		1-2	No	<5	No	0.0541	0.1127	3376711	182680	0.000574975	ngr	1-2
1708	2018	1	2.9	No	No	No	18C	18C	1-2	Yes	<5	No	0.0541	0.1127	3376711	182680	0.000574975	vt	1-2
1709	2020	0	2.9	Yes	No	No	6A	6A	1-2	No	<5	Yes	0.0673	0.1469	882212	59372.9	0.00236038	nvt	1-2
1710	2020	0	2.9	Yes	No	No	19A	19A	1-2	No	<5	Yes	0.0673	0.1469	882212	59372.9	0.00236038	nvt	1-2
1711	2016	0	2.9	Yes	No	No	34	34	1-2	No	<5	Yes	0.0673	0.1514	882212	59372.9	0.00223889	nvt	1-2
1712	2019	0	2.91	Yes	No	No	18C	18C	1-2	Yes	<5	No	0.0673	0.1516	882212	59372.9	0.00249207	vt	1-2
1713	2020	0	2.91	Yes	Yes	Yes	15A	15A	1-2	No	<5	Yes	0.0673	0.1469	882212	59372.9	0.00236038	nvt	1-2
1714	2018	1	2.91	Yes	Yes	Yes	NGR		1-2	No	<5	No	0.0541	0.1127	3376711	182680	0.000574975	ngr	1-2
1715	2019	0	2.91	Yes	Yes	No	20	20	1-2	No	<5	Yes	0.0673	0.1516	882212	59372.9	0.00249207	nvt	1-2
1716	2018	1	2.91	No	No	No	NGR		1-2	No	<5	No	0.0541	0.1127	3376711	182680	0.000574975	ngr	1-2
1717	2017	0	2.92	Yes	Yes	No	19A	19A	1-2	No	<5	Yes	0.0673	0.1195	882212	59372.9	0.00176917	nvt	1-2
1718	2020	0	2.92	No	No	No	34	34	1-2	No	<5	Yes	0.0673	0.1469	882212	59372.9	0.00236038	nvt	1-2
1719	2016	0	2.92	Yes	No	No	NGR		1-2	No	<5	No	0.0673	0.1514	882212	59372.9	0.00223889	ngr	1-2
1720	2018	0	2.92	Yes	Yes	Yes	13	13	1-2	No	<5	Yes	0.0673	0.1011	882212	59372.9	0.0017011	nvt	1-2
1721	2016	1	2.92	No	No	No	23B	23B	1-2	No	<5	Yes	0.0541	0.1534	3376711	182680	0.000775901	nvt	1-2
1722	2016	0	2.92	Yes	No	No	34	34	1-2	No	<5	Yes	0.0673	0.1514	882212	59372.9	0.00223889	nvt	1-2
1723	2016	0	2.93	Yes	Yes	No	9A	9A	1-2	No	<5	Yes	0.0673	0.1514	882212	59372.9	0.00223889	nvt	1-2
1724	2016	1	2.93	No	No	No	16F	16F	1-2	No	<5	Yes	0.0541	0.1534	3376711	182680	0.000775901	nvt	1-2
1725	2016	0	2.93	Yes	Yes	No	15A	15A	1-2	No	<5	Yes	0.0673	0.1514	882212	59372.9	0.00223889	nvt	1-2
1726	2016	0	2.94	Yes	Yes	No	19A	19A	1-2	No	<5	Yes	0.0673	0.1514	882212	59372.9	0.00223889	nvt	1-2
1727	2017	0	2.94	Yes	Yes	Yes	NGR		1-2	No	<5	No	0.0673	0.1195	882212	59372.9	0.00176917	ngr	1-2
1728	2017	1	2.94	No	No	No	6A	6A	1-2	No	<5	Yes	0.0541	0.1063	3376711	182680	0.000548724	nvt	1-2
1729	2019	0	2.94	Yes	No	No	4	4	1-2	Yes	<5	No	0.0673	0.1516	882212	59372.9	0.00249207	vt	1-2
1730	2018	0	2.94	Yes	Yes	Yes	6B	6B	1-2	Yes	<5	No	0.0673	0.1011	882212	59372.9	0.0017011	vt	1-2
1731	2019	0	2.95	Yes	Yes	No	23B	23B	1-2	No	<5	Yes	0.0673	0.1516	882212	59372.9	0.00249207	nvt	1-2
1732	2016	0	2.95	Yes	Yes	No	22F	22F	1-2	No	<5	Yes	0.0673	0.1514	882212	59372.9	0.00223889	nvt	1-2
1733	2018	0	2.95	Yes	Yes	Yes	6A	6A	1-2	No	<5	Yes	0.0673	0.1011	882212	59372.9	0.0017011	nvt	1-2
1734	2019	1	2.95	No	No	No	23B	23B	1-2	No	<5	Yes	0.0541	0.0787	3376711	182680	0.000366617	nvt	1-2
1735	2017	1	2.96	No	No	No	NGR		1-2	No	<5	No	0.0541	0.1063	3376711	182680	0.000548724	ngr	1-2
1736	2016	0	2.97	Yes	Yes	No	NGR		1-2	No	<5	No	0.0673	0.1514	882212	59372.9	0.00223889	ngr	1-2
1737	2019	1	2.97	No	No	No	15B	15B	1-2	No	<5	Yes	0.0541	0.0787	3376711	182680	0.000366617	nvt	1-2
1738	2017	1	2.97	No	No	No	15B	15B	1-2	No	<5	Yes	0.0541	0.1063	3376711	182680	0.000548724	nvt	1-2
1739	2018	0	2.97	Yes	Yes	No	34	34	1-2	No	<5	Yes	0.0673	0.1011	882212	59372.9	0.0017011	nvt	1-2
1740	2016	0	2.97	Yes	No	No	NGR		1-2	No	<5	No	0.0673	0.1514	882212	59372.9	0.00223889	ngr	1-2
1741	2018	1	2.97	No	No	No	13	13	1-2	No	<5	Yes	0.0541	0.1127	3376711	182680	0.000574975	nvt	1-2
1742	2020	0	2.98	Yes	Yes	Yes	13	13	1-2	No	<5	Yes	0.0673	0.1469	882212	59372.9	0.00236038	nvt	1-2
1743	2019	1	2.98	No	No	No	15A	15A	1-2	No	<5	Yes	0.0541	0.0787	3376711	182680	0.000366617	nvt	1-2
1744	2017	1	2.98	No	No	No	NGR		1-2	No	<5	No	0.0541	0.1063	3376711	182680	0.000548724	ngr	1-2
1745	2020	0	2.98	No	No	No	46	46	1-2	No	<5	Yes	0.0673	0.1469	882212	59372.9	0.00236038	nvt	1-2
1746	2016	1	2.98	No	No	No	NGR		1-2	No	<5	No	0.0541	0.1534	3376711	182680	0.000775901	ngr	1-2
1747	2016	0	2.99	Yes	Yes	No	NT	NT	1-2	No	<5	Yes	0.0673	0.1514	882212	59372.9	0.00223889	nvt	1-2
1748	2017	1	2.99	Yes	No	Yes	NGR		1-2	No	<5	No	0.0541	0.1063	3376711	182680	0.000548724	ngr	1-2
1749	2019	0	2.99	Yes	Yes	No	6B	6B	1-2	Yes	<5	No	0.0673	0.1516	882212	59372.9	0.00249207	vt	1-2
1750	2016	0	3	Yes	Yes	No	28F	28F	3-4	No	<5	Yes	0.0673	0.1044	882212	59372.9	0.00154386	nvt	3-4
1751	2017	1	3	No	No	No	NGR		3-4	No	<5	No	0.0541	0.0723	3376711	182680	0.000373215	ngr	3-4
1752	2016	0	3	Yes	Yes	No	6A	6A	3-4	No	<5	Yes	0.0673	0.1044	882212	59372.9	0.00154386	nvt	3-4
1753	2016	0	3	Yes	Yes	No	11A	11A	3-4	No	<5	Yes	0.0673	0.1044	882212	59372.9	0.00154386	nvt	3-4
1754	2019	0	3	Yes	Yes	No	NGR		3-4	No	<5	No	0.0673	0.1373	882212	59372.9	0.002257	ngr	3-4
1755	2020	0	3	No	No	No	16F	16F	3-4	No	<5	Yes	0.0673	0.1102	882212	59372.9	0.00177069	nvt	3-4
1756	2016	0	3	Yes	Yes	No	19F	19F	3-4	Yes	<5	No	0.0673	0.1044	882212	59372.9	0.00154386	vt	3-4
1757	2019	0	3	Yes	No	No	19F	19F	3-4	Yes	<5	No	0.0673	0.1373	882212	59372.9	0.002257	vt	3-4
1758	2016	0	3	Yes	Yes	Yes	NGR		3-4	No	<5	No	0.0673	0.1044	882212	59372.9	0.00154386	ngr	3-4
1759	2019	1	3	No	No	No	NGR		3-4	No	<5	No	0.0541	0.0952	3376711	182680	0.000443481	ngr	3-4
1760	2016	0	3	Yes	Yes	No	23B	23B	3-4	No	<5	Yes	0.0673	0.1044	882212	59372.9	0.00154386	nvt	3-4
1761	2016	0	3	No	No	No	23F	23F	3-4	Yes	<5	No	0.0673	0.1044	882212	59372.9	0.00154386	vt	3-4
1762	2016	0	3	Yes	Yes	No	6A	6A	3-4	No	<5	Yes	0.0673	0.1044	882212	59372.9	0.00154386	nvt	3-4
1763	2016	1	3	Yes	Yes	Yes	19F	19F	3-4	Yes	<5	No	0.0541	0.0925	3376711	182680	0.000467867	vt	3-4
1764	2018	1	3	No	No	No	NGR		3-4	No	<5	No	0.0541	0.0783	3376711	182680	0.000399472	ngr	3-4
1765	2017	0	3	Yes	No	Yes	19F	19F	3-4	Yes	<5	No	0.0673	0.1001	882212	59372.9	0.00148195	vt	3-4
1766	2016	0	3				NGR		3-4	No	<5	No	0.0673	0.1044	882212	59372.9	0.00154386	ngr	3-4
1767	2017	1	3	No	No	No	23F	23F	3-4	Yes	<5	No	0.0541	0.0723	3376711	182680	0.000373215	vt	3-4
1768	2016	1	3	Yes	Yes	No	15B	15B	3-4	No	<5	Yes	0.0541	0.0925	3376711	182680	0.000467867	nvt	3-4
1769	2016	0	3	Yes	Yes	No	6A	6A	3-4	No	<5	Yes	0.0673	0.1044	882212	59372.9	0.00154386	nvt	3-4
1770	2017	0	3	Yes	Yes	No	NGR		3-4	No	<5	No	0.0673	0.1001	882212	59372.9	0.00148195	ngr	3-4
1771	2016	0	3	Yes	Yes	Yes	14	14	3-4	Yes	<5	No	0.0673	0.1044	882212	59372.9	0.00154386	vt	3-4
1772	2020	0	3	Yes	Yes	No	22A	22A	3-4	No	<5	Yes	0.0673	0.1102	882212	59372.9	0.00177069	nvt	3-4
1773	2019	1	3	No	No	No	NGR		3-4	No	<5	No	0.0541	0.0952	3376711	182680	0.000443481	ngr	3-4
1774	2019	0	3	Yes	Yes	No	19F	19F	3-4	Yes	<5	No	0.0673	0.1373	882212	59372.9	0.002257	vt	3-4
1775	2017	1	3	No	Yes	Yes	15C	15C	3-4	No	<5	Yes	0.0541	0.0723	3376711	182680	0.000373215	nvt	3-4
1776	2019	1	3	No	No	No	16F	16F	3-4	No	<5	Yes	0.0541	0.0952	3376711	182680	0.000443481	nvt	3-4
1777	2016	1	3	No	No	No	19F	19F	3-4	Yes	<5	No	0.0541	0.0925	3376711	182680	0.000467867	vt	3-4
1778	2017	1	3	No	No	No	NGR		3-4	No	<5	No	0.0541	0.0723	3376711	182680	0.000373215	ngr	3-4
1779	2016	1	3	No	No	No	19A	19A	3-4	No	<5	Yes	0.0541	0.0925	3376711	182680	0.000467867	nvt	3-4
1780	2016	1	3	Yes	No	No	6A	6A	3-4	No	<5	Yes	0.0541	0.0925	3376711	182680	0.000467867	nvt	3-4
1781	2020	0	3	Yes	Yes	Yes	19F	19F	3-4	Yes	<5	No	0.0673	0.1102	882212	59372.9	0.00177069	vt	3-4
1782	2018	0	3	Yes	Yes	No	34	34	3-4	No	<5	Yes	0.0673	0.0951	882212	59372.9	0.00160014	nvt	3-4
1783	2017	0	3	Yes	Yes	No	11A	11A	3-4	No	<5	Yes	0.0673	0.1001	882212	59372.9	0.00148195	nvt	3-4
1784	2016	0	3	Yes	Yes	No	19F	19F	3-4	Yes	<5	No	0.0673	0.1044	882212	59372.9	0.00154386	vt	3-4
1785	2016	0	3	No	No	No	6B	6B	3-4	Yes	<5	No	0.0673	0.1044	882212	59372.9	0.00154386	vt	3-4
1786	2019	1	3	No	No	No	23F	23F	3-4	Yes	<5	No	0.0541	0.0952	3376711	182680	0.000443481	vt	3-4
1787	2017	1	3	No	No	No	23F	23F	3-4	Yes	<5	No	0.0541	0.0723	3376711	182680	0.000373215	vt	3-4
1788	2016	0	3	Yes	Yes	No	10A	10A	3-4	No	<5	Yes	0.0673	0.1044	882212	59372.9	0.00154386	nvt	3-4
1789	2017	0	3	Yes	Yes	No	14	14	3-4	Yes	<5	No	0.0673	0.1001	882212	59372.9	0.00148195	vt	3-4
1790	2016	0	3	No	Yes	Yes	19F	19F	3-4	Yes	<5	No	0.0673	0.1044	882212	59372.9	0.00154386	vt	3-4
1791	2017	0	3	Yes	Yes	No	16F	16F	3-4	No	<5	Yes	0.0673	0.1001	882212	59372.9	0.00148195	nvt	3-4
1792	2019	1	3	No	No	No	NGR		3-4	No	<5	No	0.0541	0.0952	3376711	182680	0.000443481	ngr	3-4
1793	2020	0	3	Yes	Yes	Yes	6B	6B	3-4	Yes	<5	No	0.0673	0.1102	882212	59372.9	0.00177069	vt	3-4
1794	2019	0	3.01	Yes	Yes	No	19A	19A	3-4	No	<5	Yes	0.0673	0.1373	882212	59372.9	0.002257	nvt	3-4
1795	2020	0	3.01	Yes	No	No	2	2	3-4	No	<5	Yes	0.0673	0.1102	882212	59372.9	0.00177069	nvt	3-4
1796	2018	0	3.01	Yes	Yes	Yes	19B	19B	3-4	No	<5	Yes	0.0673	0.0951	882212	59372.9	0.00160014	nvt	3-4
1797	2016	1	3.01	No	No	No	NGR		3-4	No	<5	No	0.0541	0.0925	3376711	182680	0.000467867	ngr	3-4
1798	2016	0	3.01	Yes	Yes	No	20	20	3-4	No	<5	Yes	0.0673	0.1044	882212	59372.9	0.00154386	nvt	3-4
1799	2020	0	3.02	Yes	No	No	6A	6A	3-4	No	<5	Yes	0.0673	0.1102	882212	59372.9	0.00177069	nvt	3-4
1800	2016	0	3.02	Yes	Yes	No	18F	18F	3-4	No	<5	Yes	0.0673	0.1044	882212	59372.9	0.00154386	nvt	3-4
1801	2018	0	3.02	Yes	No	Yes	25A	25A	3-4	No	<5	Yes	0.0673	0.0951	882212	59372.9	0.00160014	nvt	3-4
1802	2018	1	3.02	No	No	No	19B	19B	3-4	No	<5	Yes	0.0541	0.0783	3376711	182680	0.000399472	nvt	3-4
1803	2017	0	3.02	No	No	No	6A	6A	3-4	No	<5	Yes	0.0673	0.1001	882212	59372.9	0.00148195	nvt	3-4
1804	2018	0	3.03	Yes	No	Yes	19F	19F	3-4	Yes	<5	No	0.0673	0.0951	882212	59372.9	0.00160014	vt	3-4
1805	2019	1	3.03	Yes	No	No	16F	16F	3-4	No	<5	Yes	0.0541	0.0952	3376711	182680	0.000443481	nvt	3-4
1806	2019	0	3.03	Yes	No	No	NGR		3-4	No	<5	No	0.0673	0.1373	882212	59372.9	0.002257	ngr	3-4
1807	2020	0	3.03	Yes	Yes	No	21	21	3-4	No	<5	Yes	0.0673	0.1102	882212	59372.9	0.00177069	nvt	3-4
1808	2020	0	3.03	Yes	Yes	Yes	11A	11A	3-4	No	<5	Yes	0.0673	0.1102	882212	59372.9	0.00177069	nvt	3-4
1809	2017	0	3.03	Yes	No	No	21	21	3-4	No	<5	Yes	0.0673	0.1001	882212	59372.9	0.00148195	nvt	3-4
1810	2016	1	3.03	No	Yes	Yes	6A	6A	3-4	No	<5	Yes	0.0541	0.0925	3376711	182680	0.000467867	nvt	3-4
1811	2018	1	3.04	No	No	No	NGR		3-4	No	<5	No	0.0541	0.0783	3376711	182680	0.000399472	ngr	3-4
1812	2018	1	3.04	No	No	No	19A	19A	3-4	No	<5	Yes	0.0541	0.0783	3376711	182680	0.000399472	nvt	3-4
1813	2019	1	3.04	No	No	No	19F	19F	3-4	Yes	<5	No	0.0541	0.0952	3376711	182680	0.000443481	vt	3-4
1814	2017	0	3.04	No	No	No	40	40	3-4	No	<5	Yes	0.0673	0.1001	882212	59372.9	0.00148195	nvt	3-4
1815	2020	0	3.05	Yes	Yes	No	15B	15B	3-4	No	<5	Yes	0.0673	0.1102	882212	59372.9	0.00177069	nvt	3-4
1816	2020	0	3.05	Yes	No	No	6A	6A	3-4	No	<5	Yes	0.0673	0.1102	882212	59372.9	0.00177069	nvt	3-4
1817	2016	1	3.05	No	No	No	NGR		3-4	No	<5	No	0.0541	0.0925	3376711	182680	0.000467867	ngr	3-4
1818	2020	0	3.05	Yes	No	No	NGR		3-4	No	<5	No	0.0673	0.1102	882212	59372.9	0.00177069	ngr	3-4
1819	2019	0	3.06	Yes	No	No	NGR		3-4	No	<5	No	0.0673	0.1373	882212	59372.9	0.002257	ngr	3-4
1820	2018	0	3.06	No	No	No	15C	15C	3-4	No	<5	Yes	0.0673	0.0951	882212	59372.9	0.00160014	nvt	3-4
1821	2019	0	3.06	Yes	Yes	Yes	19A	19A	3-4	No	<5	Yes	0.0673	0.1373	882212	59372.9	0.002257	nvt	3-4
1822	2020	0	3.06	Yes	No	No	2	2	3-4	No	<5	Yes	0.0673	0.1102	882212	59372.9	0.00177069	nvt	3-4
1823	2019	0	3.06	Yes	Yes	No	11A	11A	3-4	No	<5	Yes	0.0673	0.1373	882212	59372.9	0.002257	nvt	3-4
1824	2020	0	3.06	No	No	No	10A	10A	3-4	No	<5	Yes	0.0673	0.1102	882212	59372.9	0.00177069	nvt	3-4
1825	2017	1	3.06	No	No	No	6A	6A	3-4	No	<5	Yes	0.0541	0.0723	3376711	182680	0.000373215	nvt	3-4
1826	2019	0	3.06	Yes	Yes	No	6A	6A	3-4	No	<5	Yes	0.0673	0.1373	882212	59372.9	0.002257	nvt	3-4
1827	2018	1	3.06	No	No	No	11A	11A	3-4	No	<5	Yes	0.0541	0.0783	3376711	182680	0.000399472	nvt	3-4
1828	2018	1	3.07	No	No	No	16F	16F	3-4	No	<5	Yes	0.0541	0.0783	3376711	182680	0.000399472	nvt	3-4
1829	2019	0	3.07	Yes	No	No	11A	11A	3-4	No	<5	Yes	0.0673	0.1373	882212	59372.9	0.002257	nvt	3-4
1830	2017	1	3.07	No	No	No	6B	6B	3-4	Yes	<5	No	0.0541	0.0723	3376711	182680	0.000373215	vt	3-4
1831	2020	0	3.07	Yes	No	Yes	6A	6A	3-4	No	<5	Yes	0.0673	0.1102	882212	59372.9	0.00177069	nvt	3-4
1832	2019	0	3.07	Yes	No	No	17F	17F	3-4	No	<5	Yes	0.0673	0.1373	882212	59372.9	0.002257	nvt	3-4
1833	2017	1	3.07	Yes	No	Yes	6A	6A	3-4	No	<5	Yes	0.0541	0.0723	3376711	182680	0.000373215	nvt	3-4
1834	2019	0	3.08	Yes	Yes	No	NGR		3-4	No	<5	No	0.0673	0.1373	882212	59372.9	0.002257	ngr	3-4
1835	2017	0	3.09	Yes	No	No	20	20	3-4	No	<5	Yes	0.0673	0.1001	882212	59372.9	0.00148195	nvt	3-4
1836	2020	0	3.09	Yes	Yes	No	33B	33B	3-4	No	<5	Yes	0.0673	0.1102	882212	59372.9	0.00177069	nvt	3-4
1837	2016	1	3.09	No	No	No	NT	NT	3-4	No	<5	Yes	0.0541	0.0925	3376711	182680	0.000467867	nvt	3-4
1838	2019	1	3.09	No	No	No	15B	15B	3-4	No	<5	Yes	0.0541	0.0952	3376711	182680	0.000443481	nvt	3-4
1839	2018	0	3.1	Yes	Yes	Yes	23F	23F	3-4	Yes	<5	No	0.0673	0.0951	882212	59372.9	0.00160014	vt	3-4
1840	2017	0	3.1	Yes	No	No	11A	11A	3-4	No	<5	Yes	0.0673	0.1001	882212	59372.9	0.00148195	nvt	3-4
1841	2017	0	3.1	Yes	Yes	Yes	16F	16F	3-4	No	<5	Yes	0.0673	0.1001	882212	59372.9	0.00148195	nvt	3-4
1842	2017	0	3.1	Yes	Yes	Yes	11A	11A	3-4	No	<5	Yes	0.0673	0.1001	882212	59372.9	0.00148195	nvt	3-4
1843	2018	1	3.1	Yes	No	Yes	19A	19A	3-4	No	<5	Yes	0.0541	0.0783	3376711	182680	0.000399472	nvt	3-4
1844	2017	0	3.11	Yes	No	No	6A	6A	3-4	No	<5	Yes	0.0673	0.1001	882212	59372.9	0.00148195	nvt	3-4
1845	2017	0	3.11	Yes	Yes	No	6A	6A	3-4	No	<5	Yes	0.0673	0.1001	882212	59372.9	0.00148195	nvt	3-4
1846	2020	0	3.12	Yes	Yes	Yes	14	14	3-4	Yes	<5	No	0.0673	0.1102	882212	59372.9	0.00177069	vt	3-4
1847	2020	0	3.12	No	No	No	10A	10A	3-4	No	<5	Yes	0.0673	0.1102	882212	59372.9	0.00177069	nvt	3-4
1848	2018	0	3.12	Yes	No	No	23F	23F	3-4	Yes	<5	No	0.0673	0.0951	882212	59372.9	0.00160014	vt	3-4
1849	2016	1	3.13	Yes	Yes	Yes	6A	6A	3-4	No	<5	Yes	0.0541	0.0925	3376711	182680	0.000467867	nvt	3-4
1850	2019	1	3.13	No	No	No	NGR		3-4	No	<5	No	0.0541	0.0952	3376711	182680	0.000443481	ngr	3-4
1851	2018	1	3.13	No	No	No	19F	19F	3-4	Yes	<5	No	0.0541	0.0783	3376711	182680	0.000399472	vt	3-4
1852	2019	0	3.14	Yes	Yes	No	15A	15A	3-4	No	<5	Yes	0.0673	0.1373	882212	59372.9	0.002257	nvt	3-4
1853	2019	0	3.14	Yes	Yes	No	15C	15C	3-4	No	<5	Yes	0.0673	0.1373	882212	59372.9	0.002257	nvt	3-4
1854	2019	0	3.14	Yes	Yes	Yes	6A	6A	3-4	No	<5	Yes	0.0673	0.1373	882212	59372.9	0.002257	nvt	3-4
1855	2019	0	3.15	Yes	No	No	19B	19B	3-4	No	<5	Yes	0.0673	0.1373	882212	59372.9	0.002257	nvt	3-4
1856	2019	0	3.15	Yes	Yes	Yes	6A	6A	3-4	No	<5	Yes	0.0673	0.1373	882212	59372.9	0.002257	nvt	3-4
1857	2019	0	3.15	Yes	No	No	18C	18C	3-4	Yes	<5	No	0.0673	0.1373	882212	59372.9	0.002257	vt	3-4
1858	2020	0	3.15	Yes	Yes	No	14	14	3-4	Yes	<5	No	0.0673	0.1102	882212	59372.9	0.00177069	vt	3-4
1859	2020	0	3.15	Yes	No	No	6A	6A	3-4	No	<5	Yes	0.0673	0.1102	882212	59372.9	0.00177069	nvt	3-4
1860	2019	0	3.15	Yes	No	No	19A	19A	3-4	No	<5	Yes	0.0673	0.1373	882212	59372.9	0.002257	nvt	3-4
1861	2019	0	3.15	Yes	Yes	Yes	16F	16F	3-4	No	<5	Yes	0.0673	0.1373	882212	59372.9	0.002257	nvt	3-4
1862	2019	0	3.15	Yes	No	No	15A	15A	3-4	No	<5	Yes	0.0673	0.1373	882212	59372.9	0.002257	nvt	3-4
1863	2019	1	3.16	No	No	No	NGR		3-4	No	<5	No	0.0541	0.0952	3376711	182680	0.000443481	ngr	3-4
1864	2017	0	3.17	Yes	No	No	35A	35A	3-4	No	<5	Yes	0.0673	0.1001	882212	59372.9	0.00148195	nvt	3-4
1865	2020	0	3.17	Yes	No	No	19F	19F	3-4	Yes	<5	No	0.0673	0.1102	882212	59372.9	0.00177069	vt	3-4
1866	2017	0	3.17	Yes	No	No	35C	35C	3-4	No	<5	Yes	0.0673	0.1001	882212	59372.9	0.00148195	nvt	3-4
1867	2017	1	3.17	Yes	Yes	No	24F	24F	3-4	No	<5	Yes	0.0541	0.0723	3376711	182680	0.000373215	nvt	3-4
1868	2017	0	3.18	No	No	No	19A	19A	3-4	No	<5	Yes	0.0673	0.1001	882212	59372.9	0.00148195	nvt	3-4
1869	2018	0	3.18	Yes	Yes	Yes	19A	19A	3-4	No	<5	Yes	0.0673	0.0951	882212	59372.9	0.00160014	nvt	3-4
1870	2017	0	3.18	Yes	Yes	No	6B	6B	3-4	Yes	<5	No	0.0673	0.1001	882212	59372.9	0.00148195	vt	3-4
1871	2018	0	3.18	Yes	Yes	Yes	7F	7F	3-4	Yes	<5	No	0.0673	0.0951	882212	59372.9	0.00160014	vt	3-4
1872	2017	0	3.19	Yes	Yes	Yes	6A	6A	3-4	No	<5	Yes	0.0673	0.1001	882212	59372.9	0.00148195	nvt	3-4
1873	2017	0	3.19	No	No	No	3	3	3-4	No	<5	Yes	0.0673	0.1001	882212	59372.9	0.00148195	nvt	3-4
1874	2018	0	3.2	No	No	No	21	21	3-4	No	<5	Yes	0.0673	0.0951	882212	59372.9	0.00160014	nvt	3-4
1875	2018	0	3.2	Yes	Yes	Yes	18C	18C	3-4	Yes	<5	No	0.0673	0.0951	882212	59372.9	0.00160014	vt	3-4
1876	2019	0	3.2	Yes	No	No	6B	6B	3-4	Yes	<5	No	0.0673	0.1373	882212	59372.9	0.002257	vt	3-4
1877	2018	0	3.2	Yes	Yes	No	7F	7F	3-4	Yes	<5	No	0.0673	0.0951	882212	59372.9	0.00160014	vt	3-4
1878	2017	0	3.2	Yes	No	Yes	23F	23F	3-4	Yes	<5	No	0.0673	0.1001	882212	59372.9	0.00148195	vt	3-4
1879	2018	1	3.2	No	No	No	NGR		3-4	No	<5	No	0.0541	0.0783	3376711	182680	0.000399472	ngr	3-4
1880	2016	0	3.21	No	No	No	35F	35F	3-4	No	<5	Yes	0.0673	0.1044	882212	59372.9	0.00154386	nvt	3-4
1881	2020	0	3.21	Yes	Yes	No	19F	19F	3-4	Yes	<5	No	0.0673	0.1102	882212	59372.9	0.00177069	vt	3-4
1882	2019	1	3.21	No	No	No	NGR		3-4	No	<5	No	0.0541	0.0952	3376711	182680	0.000443481	ngr	3-4
1883	2019	0	3.21	Yes	No	No	6B	6B	3-4	Yes	<5	No	0.0673	0.1373	882212	59372.9	0.002257	vt	3-4
1884	2019	0	3.21	Yes	No	No	3	3	3-4	No	<5	Yes	0.0673	0.1373	882212	59372.9	0.002257	nvt	3-4
1885	2019	0	3.21	Yes	Yes	No	23A	23A	3-4	No	<5	Yes	0.0673	0.1373	882212	59372.9	0.002257	nvt	3-4
1886	2017	0	3.21	Yes	Yes	Yes	23F	23F	3-4	Yes	<5	No	0.0673	0.1001	882212	59372.9	0.00148195	vt	3-4
1887	2019	0	3.22	Yes	Yes	Yes	23F	23F	3-4	Yes	<5	No	0.0673	0.1373	882212	59372.9	0.002257	vt	3-4
1888	2016	1	3.23	Yes	Yes	Yes	6A	6A	3-4	No	<5	Yes	0.0541	0.0925	3376711	182680	0.000467867	nvt	3-4
1889	2020	0	3.23	No	No	No	14	14	3-4	Yes	<5	No	0.0673	0.1102	882212	59372.9	0.00177069	vt	3-4
1890	2020	0	3.23	Yes	No	No	18C	18C	3-4	Yes	<5	No	0.0673	0.1102	882212	59372.9	0.00177069	vt	3-4
1891	2016	0	3.23	Yes	No	No	13	13	3-4	No	<5	Yes	0.0673	0.1044	882212	59372.9	0.00154386	nvt	3-4
1892	2020	0	3.23	Yes	Yes	Yes	10A	10A	3-4	No	<5	Yes	0.0673	0.1102	882212	59372.9	0.00177069	nvt	3-4
1893	2017	0	3.23	No	No	No	38	38	3-4	No	<5	Yes	0.0673	0.1001	882212	59372.9	0.00148195	nvt	3-4
1894	2018	0	3.24	Yes	No	Yes	7F	7F	3-4	Yes	<5	No	0.0673	0.0951	882212	59372.9	0.00160014	vt	3-4
1895	2017	1	3.24	Yes	Yes	No	16F	16F	3-4	No	<5	Yes	0.0541	0.0723	3376711	182680	0.000373215	nvt	3-4
1896	2018	0	3.24	Yes	Yes	No	19F	19F	3-4	Yes	<5	No	0.0673	0.0951	882212	59372.9	0.00160014	vt	3-4
1897	2017	0	3.25	Yes	Yes	No	34	34	3-4	No	<5	Yes	0.0673	0.1001	882212	59372.9	0.00148195	nvt	3-4
1898	2019	0	3.25	Yes	Yes	No	31	31	3-4	No	<5	Yes	0.0673	0.1373	882212	59372.9	0.002257	nvt	3-4
1899	2019	0	3.25	Yes	No	No	NGR		3-4	No	<5	No	0.0673	0.1373	882212	59372.9	0.002257	ngr	3-4
1900	2018	0	3.26	Yes	Yes	No	1	1	3-4	Yes	<5	No	0.0673	0.0951	882212	59372.9	0.00160014	vt	3-4
1901	2017	1	3.26	No	No	No	11A	11A	3-4	No	<5	Yes	0.0541	0.0723	3376711	182680	0.000373215	nvt	3-4
1902	2018	0	3.26	Yes	No	No	14	14	3-4	Yes	<5	No	0.0673	0.0951	882212	59372.9	0.00160014	vt	3-4
1903	2018	0	3.26	Yes	Yes	Yes	non-typable	NT	3-4	No	<5	Yes	0.0673	0.0951	882212	59372.9	0.00160014	nvt	3-4
1904	2017	0	3.26	No	No	No	21	21	3-4	No	<5	Yes	0.0673	0.1001	882212	59372.9	0.00148195	nvt	3-4
1905	2018	0	3.26	Yes	Yes	No	15B	15B	3-4	No	<5	Yes	0.0673	0.0951	882212	59372.9	0.00160014	nvt	3-4
1906	2016	0	3.27	Yes	No	No	6A	6A	3-4	No	<5	Yes	0.0673	0.1044	882212	59372.9	0.00154386	nvt	3-4
1907	2018	0	3.27	Yes	Yes	Yes	4	4	3-4	Yes	<5	No	0.0673	0.0951	882212	59372.9	0.00160014	vt	3-4
1908	2019	1	3.27	No	No	No	NGR		3-4	No	<5	No	0.0541	0.0952	3376711	182680	0.000443481	ngr	3-4
1909	2019	0	3.27	Yes	Yes	No	23F	23F	3-4	Yes	<5	No	0.0673	0.1373	882212	59372.9	0.002257	vt	3-4
1910	2018	0	3.27	Yes	Yes	No	6B	6B	3-4	Yes	<5	No	0.0673	0.0951	882212	59372.9	0.00160014	vt	3-4
1911	2018	0	3.27	Yes	Yes	Yes	6A	6A	3-4	No	<5	Yes	0.0673	0.0951	882212	59372.9	0.00160014	nvt	3-4
1912	2016	0	3.27	Yes	Yes	No	4	4	3-4	Yes	<5	No	0.0673	0.1044	882212	59372.9	0.00154386	vt	3-4
1913	2016	0	3.27	Yes	No	Yes	23B	23B	3-4	No	<5	Yes	0.0673	0.1044	882212	59372.9	0.00154386	nvt	3-4
1914	2019	0	3.27	Yes	Yes	No	19B	19B	3-4	No	<5	Yes	0.0673	0.1373	882212	59372.9	0.002257	nvt	3-4
1915	2016	1	3.27	No	No	No	NGR		3-4	No	<5	No	0.0541	0.0925	3376711	182680	0.000467867	ngr	3-4
1916	2016	0	3.29	Yes	No	No	23F	23F	3-4	Yes	<5	No	0.0673	0.1044	882212	59372.9	0.00154386	vt	3-4
1917	2019	0	3.29	Yes	Yes	No	34	34	3-4	No	<5	Yes	0.0673	0.1373	882212	59372.9	0.002257	nvt	3-4
1918	2016	0	3.3	Yes	No	No	20	20	3-4	No	<5	Yes	0.0673	0.1044	882212	59372.9	0.00154386	nvt	3-4
1919	2016	0	3.3	Yes	No	No	9V	9V	3-4	Yes	<5	No	0.0673	0.1044	882212	59372.9	0.00154386	vt	3-4
1920	2019	0	3.3	Yes	Yes	No	6C	6C	3-4	No	<5	Yes	0.0673	0.1373	882212	59372.9	0.002257	nvt	3-4
1921	2017	1	3.3	No	No	No		Omni Negative	3-4	No	<5	Yes	0.0541	0.0723	3376711	182680	0.000373215	nvt	3-4
1922	2019	0	3.3	Yes	No	No	3	3	3-4	No	<5	Yes	0.0673	0.1373	882212	59372.9	0.002257	nvt	3-4
1923	2017	1	3.3	Yes	Yes	Yes	15B	15B	3-4	No	<5	Yes	0.0541	0.0723	3376711	182680	0.000373215	nvt	3-4
1924	2019	0	3.31	Yes	Yes	No	18C	18C	3-4	Yes	<5	No	0.0673	0.1373	882212	59372.9	0.002257	vt	3-4
1925	2019	0	3.32	Yes	Yes	No	10A	10A	3-4	No	<5	Yes	0.0673	0.1373	882212	59372.9	0.002257	nvt	3-4
1926	2019	0	3.32	Yes	Yes	Yes	3	3	3-4	No	<5	Yes	0.0673	0.1373	882212	59372.9	0.002257	nvt	3-4
1927	2016	1	3.32	No	No	No	11A	11A	3-4	No	<5	Yes	0.0541	0.0925	3376711	182680	0.000467867	nvt	3-4
1928	2019	1	3.32	No	No	No	16F	16F	3-4	No	<5	Yes	0.0541	0.0952	3376711	182680	0.000443481	nvt	3-4
1929	2019	1	3.32	No	No	No	NGR		3-4	No	<5	No	0.0541	0.0952	3376711	182680	0.000443481	ngr	3-4
1930	2019	0	3.32	Yes	Yes	Yes	6B	6B	3-4	Yes	<5	No	0.0673	0.1373	882212	59372.9	0.002257	vt	3-4
1931	2020	0	3.33	Yes	Yes	Yes	15A	15A	3-4	No	<5	Yes	0.0673	0.1102	882212	59372.9	0.00177069	nvt	3-4
1932	2016	0	3.33	No	No	No	19F	19F	3-4	Yes	<5	No	0.0673	0.1044	882212	59372.9	0.00154386	vt	3-4
1933	2016	1	3.33	No	No	No	NGR		3-4	No	<5	No	0.0541	0.0925	3376711	182680	0.000467867	ngr	3-4
1934	2016	0	3.33	Yes	Yes	No	23F	23F	3-4	Yes	<5	No	0.0673	0.1044	882212	59372.9	0.00154386	vt	3-4
1935	2019	1	3.33	No	No	No	NGR		3-4	No	<5	No	0.0541	0.0952	3376711	182680	0.000443481	ngr	3-4
1936	2016	0	3.33	No	No	No	NGR		3-4	No	<5	No	0.0673	0.1044	882212	59372.9	0.00154386	ngr	3-4
1937	2018	1	3.34				15B	15B	3-4	No	<5	Yes	0.0541	0.0783	3376711	182680	0.000399472	nvt	3-4
1938	2018	0	3.35	Yes	Yes	Yes	34	34	3-4	No	<5	Yes	0.0673	0.0951	882212	59372.9	0.00160014	nvt	3-4
1939	2016	1	3.35	Yes	Yes	Yes	35B	35B	3-4	No	<5	Yes	0.0541	0.0925	3376711	182680	0.000467867	nvt	3-4
1940	2019	0	3.35	Yes	Yes	No	3	3	3-4	No	<5	Yes	0.0673	0.1373	882212	59372.9	0.002257	nvt	3-4
1941	2016	1	3.36	Yes	No	No	NGR		3-4	No	<5	No	0.0541	0.0925	3376711	182680	0.000467867	ngr	3-4
1942	2018	0	3.36	No	Yes	No	10A	10A	3-4	No	<5	Yes	0.0673	0.0951	882212	59372.9	0.00160014	nvt	3-4
1943	2019	0	3.36	Yes	Yes	Yes	33F	33F	3-4	No	<5	Yes	0.0673	0.1373	882212	59372.9	0.002257	nvt	3-4
1944	2020	0	3.36	Yes	No	No	21	21	3-4	No	<5	Yes	0.0673	0.1102	882212	59372.9	0.00177069	nvt	3-4
1945	2019	1	3.36	No	No	No	NGR		3-4	No	<5	No	0.0541	0.0952	3376711	182680	0.000443481	ngr	3-4
1946	2020	0	3.36	Yes	No	No	19F	19F	3-4	Yes	<5	No	0.0673	0.1102	882212	59372.9	0.00177069	vt	3-4
1947	2016	0	3.37	No	No	No	15C	15C	3-4	No	<5	Yes	0.0673	0.1044	882212	59372.9	0.00154386	nvt	3-4
1948	2018	0	3.37	Yes	No	No	8	8	3-4	No	<5	Yes	0.0673	0.0951	882212	59372.9	0.00160014	nvt	3-4
1949	2019	0	3.37	Yes	Yes	Yes	6A	6A	3-4	No	<5	Yes	0.0673	0.1373	882212	59372.9	0.002257	nvt	3-4
1950	2017	1	3.37	No	No	No	12F	12F	3-4	No	<5	Yes	0.0541	0.0723	3376711	182680	0.000373215	nvt	3-4
1951	2017	0	3.38	Yes	Yes	No	4	4	3-4	Yes	<5	No	0.0673	0.1001	882212	59372.9	0.00148195	vt	3-4
1952	2020	0	3.38	Yes	Yes	Yes	6A	6A	3-4	No	<5	Yes	0.0673	0.1102	882212	59372.9	0.00177069	nvt	3-4
1953	2017	1	3.38	No	No	No	6A	6A	3-4	No	<5	Yes	0.0541	0.0723	3376711	182680	0.000373215	nvt	3-4
1954	2019	0	3.38	Yes	Yes	Yes	19F	19F	3-4	Yes	<5	No	0.0673	0.1373	882212	59372.9	0.002257	vt	3-4
1955	2019	0	3.39	Yes	Yes	No	6B	6B	3-4	Yes	<5	No	0.0673	0.1373	882212	59372.9	0.002257	vt	3-4
1956	2020	0	3.39	Yes	Yes	No	33F	33F	3-4	No	<5	Yes	0.0673	0.1102	882212	59372.9	0.00177069	nvt	3-4
1957	2019	1	3.4	No	No	No	19A	19A	3-4	No	<5	Yes	0.0541	0.0952	3376711	182680	0.000443481	nvt	3-4
1958	2019	0	3.4	Yes	Yes	Yes	21	21	3-4	No	<5	Yes	0.0673	0.1373	882212	59372.9	0.002257	nvt	3-4
1959	2020	0	3.41	Yes	Yes	No	15C	15C	3-4	No	<5	Yes	0.0673	0.1102	882212	59372.9	0.00177069	nvt	3-4
1960	2018	0	3.41	Yes	Yes	No	6A	6A	3-4	No	<5	Yes	0.0673	0.0951	882212	59372.9	0.00160014	nvt	3-4
1961	2020	0	3.41	Yes	Yes	Yes	13	13	3-4	No	<5	Yes	0.0673	0.1102	882212	59372.9	0.00177069	nvt	3-4
1962	2020	0	3.41	Yes	No	No	3	3	3-4	No	<5	Yes	0.0673	0.1102	882212	59372.9	0.00177069	nvt	3-4
1963	2016	1	3.41	No	No	No	19F	19F	3-4	Yes	<5	No	0.0541	0.0925	3376711	182680	0.000467867	vt	3-4
1964	2018	1	3.41	No	No	No	19A	19A	3-4	No	<5	Yes	0.0541	0.0783	3376711	182680	0.000399472	nvt	3-4
1965	2020	0	3.41	No	No	No	18C	18C	3-4	Yes	<5	No	0.0673	0.1102	882212	59372.9	0.00177069	vt	3-4
1966	2020	0	3.42	Yes	No	No	19A	19A	3-4	No	<5	Yes	0.0673	0.1102	882212	59372.9	0.00177069	nvt	3-4
1967	2019	1	3.43	No	No	No	6B	6B	3-4	Yes	<5	No	0.0541	0.0952	3376711	182680	0.000443481	vt	3-4
1968	2017	0	3.43	Yes	Yes	Yes	NGR		3-4	No	<5	No	0.0673	0.1001	882212	59372.9	0.00148195	ngr	3-4
1969	2017	1	3.43	No	No	No	6B	6B	3-4	Yes	<5	No	0.0541	0.0723	3376711	182680	0.000373215	vt	3-4
1970	2019	1	3.43	No	No	No	NGR		3-4	No	<5	No	0.0541	0.0952	3376711	182680	0.000443481	ngr	3-4
1971	2020	0	3.44	Yes	Yes	No	NGR		3-4	No	<5	No	0.0673	0.1102	882212	59372.9	0.00177069	ngr	3-4
1972	2017	0	3.44	Yes	Yes	Yes	15B	15B	3-4	No	<5	Yes	0.0673	0.1001	882212	59372.9	0.00148195	nvt	3-4
1973	2018	1	3.44	No	No	No		Omni Negative	3-4	No	<5	Yes	0.0541	0.0783	3376711	182680	0.000399472	nvt	3-4
1974	2017	0	3.44	Yes	Yes	Yes		Omni Negative	3-4	No	<5	Yes	0.0673	0.1001	882212	59372.9	0.00148195	nvt	3-4
1975	2017	1	3.45	Yes	Yes	No	NGR		3-4	No	<5	No	0.0541	0.0723	3376711	182680	0.000373215	ngr	3-4
1976	2018	0	3.45	Yes	No	No	20	20	3-4	No	<5	Yes	0.0673	0.0951	882212	59372.9	0.00160014	nvt	3-4
1977	2016	0	3.45	Yes	Yes	No	19F	19F	3-4	Yes	<5	No	0.0673	0.1044	882212	59372.9	0.00154386	vt	3-4
1978	2016	0	3.46	Yes	Yes	No	6A	6A	3-4	No	<5	Yes	0.0673	0.1044	882212	59372.9	0.00154386	nvt	3-4
1979	2020	0	3.46	No	No	No	23F	23F	3-4	Yes	<5	No	0.0673	0.1102	882212	59372.9	0.00177069	vt	3-4
1980	2016	0	3.46	Yes	Yes	No	6A	6A	3-4	No	<5	Yes	0.0673	0.1044	882212	59372.9	0.00154386	nvt	3-4
1981	2017	1	3.46	No	No	No	6B	6B	3-4	Yes	<5	No	0.0541	0.0723	3376711	182680	0.000373215	vt	3-4
1982	2018	1	3.46	No	No	No	NGR		3-4	No	<5	No	0.0541	0.0783	3376711	182680	0.000399472	ngr	3-4
1983	2018	0	3.46	Yes	Yes	Yes	23F	23F	3-4	Yes	<5	No	0.0673	0.0951	882212	59372.9	0.00160014	vt	3-4
1984	2018	0	3.46	Yes	No	No	19F	19F	3-4	Yes	<5	No	0.0673	0.0951	882212	59372.9	0.00160014	vt	3-4
1985	2018	1	3.46	No	No	No	6A	6A	3-4	No	<5	Yes	0.0541	0.0783	3376711	182680	0.000399472	nvt	3-4
1986	2019	1	3.46	No	No	No	20	20	3-4	No	<5	Yes	0.0541	0.0952	3376711	182680	0.000443481	nvt	3-4
1987	2019	0	3.46	Yes	Yes	No	23F	23F	3-4	Yes	<5	No	0.0673	0.1373	882212	59372.9	0.002257	vt	3-4
1988	2020	0	3.47	Yes	Yes	Yes	NGR		3-4	No	<5	No	0.0673	0.1102	882212	59372.9	0.00177069	ngr	3-4
1989	2020	0	3.47	Yes	Yes	Yes	34	34	3-4	No	<5	Yes	0.0673	0.1102	882212	59372.9	0.00177069	nvt	3-4
1990	2019	0	3.47	Yes	Yes	Yes	19F	19F	3-4	Yes	<5	No	0.0673	0.1373	882212	59372.9	0.002257	vt	3-4
1991	2020	0	3.48	Yes	Yes	No	19B	19B	3-4	No	<5	Yes	0.0673	0.1102	882212	59372.9	0.00177069	nvt	3-4
1992	2020	0	3.48	No	No	No	4	4	3-4	Yes	<5	No	0.0673	0.1102	882212	59372.9	0.00177069	vt	3-4
1993	2019	0	3.48	Yes	No	No	37	37	3-4	No	<5	Yes	0.0673	0.1373	882212	59372.9	0.002257	nvt	3-4
1994	2020	0	3.48	Yes	No	No	14	14	3-4	Yes	<5	No	0.0673	0.1102	882212	59372.9	0.00177069	vt	3-4
1995	2018	0	3.48	Yes	No	Yes	19F	19F	3-4	Yes	<5	No	0.0673	0.0951	882212	59372.9	0.00160014	vt	3-4
1996	2017	1	3.48	Yes	Yes	Yes	23F	23F	3-4	Yes	<5	No	0.0541	0.0723	3376711	182680	0.000373215	vt	3-4
1997	2019	0	3.49	Yes	Yes	No	6A	6A	3-4	No	<5	Yes	0.0673	0.1373	882212	59372.9	0.002257	nvt	3-4
1998	2020	0	3.5	Yes	No	No	23F	23F	3-4	Yes	<5	No	0.0673	0.1102	882212	59372.9	0.00177069	vt	3-4
[truncated: 6,338 more rows]

## Sheet: Serotype data
Serotype data
	age group	serotype gr	carriage	total	serotype	prevalence (95% CI)	survey
1	<5	vt	48	296	19F	16.22 (11.96,21.5)	1
2	<5	nvt	42	296	6A	14.19 (10.23,19.18)	1
3	<5	vt	31	296	23F	10.47 (7.12,14.87)	1
4	<5	vt	15	296	6B	5.07 (2.84,8.36)	1
5	<5	nvt	10	296	11A	3.38 (1.62,6.21)	1
6	<5	nvt	9	296	15C	3.04 (1.39,5.77)	1
7	<5	vt	9	296	14	3.04 (1.39,5.77)	1
8	<5	nvt	8	296	19A	2.7 (1.17,5.33)	1
9	<5	vt	8	296	4	2.7 (1.17,5.33)	1
10	<5	nvt	7	296	23B	2.36 (.95,4.87)	1
11	<5	vt	7	296	9V	2.36 (.95,4.87)	1
12	<5	nvt	6	296	3	2.03 (.74,4.41)	1
13	<5	nvt	6	296	21	2.03 (.74,4.41)	1
14	<5	nvt	6	296	34	2.03 (.74,4.41)	1
15	<5	vt	5	296	18C	1.69 (.55,3.94)	1
16	<5	nvt	5	296	NT	1.69 (.55,3.94)	1
17	<5	nvt	4	296	20	1.35 (.37,3.46)	1
18	<5	nvt	4	296	15B	1.35 (.37,3.46)	1
19	<5	nvt	4	296	19B	1.35 (.37,3.46)	1
20	<5	nvt	3	296	28F	1.01 (.21,2.96)	1
21	<5	nvt	3	296	35B	1.01 (.21,2.96)	1
22	<5	nvt	3	296	17F	1.01 (.21,2.96)	1
23	<5	nvt	3	296	9L	1.01 (.21,2.96)	1
24	<5	nvt	2	296	22F	.68 (.08,2.44)	1
25	<5	nvt	2	296	13	.68 (.08,2.44)	1
26	<5	nvt	2	296	35F	.68 (.08,2.44)	1
27	<5	nvt	2	296	9A	.68 (.08,2.44)	1
28	<5	nvt	2	296	33F	.68 (.08,2.44)	1
29	<5	nvt	2	296	23A	.68 (.08,2.44)	1
30	<5	nvt	2	296	8	.68 (.08,2.44)	1
31	<5	vt	1	296	5	.34 (.01,1.88)	1
32	<5	nvt	1	296	18F	.34 (.01,1.88)	1
33	<5	nvt	1	296	18A	.34 (.01,1.88)	1
34	<5	nvt	1	296	7C	.34 (.01,1.88)	1
35	<5	nvt	1	296	33B	.34 (.01,1.88)	1
36	<5	nvt	1	296	33D	.34 (.01,1.88)	1
37	<5	nvt	1	296	46	.34 (.01,1.88)	1
38	<5	nvt	1	296	15A	.34 (.01,1.88)	1
39	<5	nvt	1	296	10A	.34 (.01,1.88)	1
40	<5	nvt	1	296	16F	.34 (.01,1.88)	1
41	<5	nvt	1	296	39	.34 (.01,1.88)	1
42	ł5	vt	29	582	19F	4.98 (3.34,7.16)	1
43	ł5	nvt	25	582	3	4.3 (2.78,6.34)	1
44	ł5	nvt	24	582	6A	4.12 (2.64,6.14)	1
45	ł5	vt	20	582	23F	3.44 (2.1,5.31)	1
46	ł5	nvt	17	582	34	2.92 (1.7,4.68)	1
47	ł5	nvt	16	582	11A	2.75 (1.57,4.46)	1
48	ł5	vt	13	582	9V	2.23 (1.19,3.82)	1
49	ł5	nvt	13	582	21	2.23 (1.19,3.82)	1
50	ł5	nvt	13	582	20	2.23 (1.19,3.82)	1
51	ł5	nvt	13	582	NT	2.23 (1.19,3.82)	1
52	ł5	nvt	12	582	35B	2.06 (1.07,3.6)	1
53	ł5	vt	9	582	6B	1.55 (.71,2.94)	1
54	ł5	vt	9	582	4	1.55 (.71,2.94)	1
55	ł5	nvt	8	582	8	1.37 (.59,2.71)	1
56	ł5	nvt	8	582	10A	1.37 (.59,2.71)	1
57	ł5	nvt	8	582	23A	1.37 (.59,2.71)	1
58	ł5	nvt	8	582	13	1.37 (.59,2.71)	1
59	ł5	nvt	8	582	15C	1.37 (.59,2.71)	1
60	ł5	nvt	8	582	28F	1.37 (.59,2.71)	1
61	ł5	vt	8	582	18C	1.37 (.59,2.71)	1
62	ł5	nvt	7	582	15A	1.2 (.48,2.48)	1
63	ł5	nvt	7	582	16F	1.2 (.48,2.48)	1
64	ł5	nvt	7	582	15B	1.2 (.48,2.48)	1
65	ł5	vt	6	582	14	1.03 (.38,2.24)	1
66	ł5	nvt	6	582	31	1.03 (.38,2.24)	1
67	ł5	nvt	6	582	35F	1.03 (.38,2.24)	1
68	ł5	nvt	5	582	10F	.86 (.28,2)	1
69	ł5	nvt	5	582	17F	.86 (.28,2)	1
70	ł5	nvt	5	582	22F	.86 (.28,2)	1
71	ł5	nvt	5	582	19B	.86 (.28,2)	1
72	ł5	nvt	4	582	2	.69 (.19,1.76)	1
73	ł5	vt	3	582	7F	.52 (.11,1.51)	1
74	ł5	nvt	3	582	9L	.52 (.11,1.51)	1
75	ł5	nvt	3	582	37	.52 (.11,1.51)	1
76	ł5	nvt	3	582	19A	.52 (.11,1.51)	1
77	ł5	nvt	3	582	33F	.52 (.11,1.51)	1
78	ł5	nvt	2	582	46	.34 (.04,1.24)	1
79	ł5	nvt	2	582	33A	.34 (.04,1.24)	1
80	ł5	vt	2	582	1	.34 (.04,1.24)	1
81	ł5	nvt	2	582	40	.34 (.04,1.24)	1
82	ł5	nvt	2	582	23B	.34 (.04,1.24)	1
83	ł5	nvt	2	582	18A	.34 (.04,1.24)	1
84	ł5	nvt	2	582	48	.34 (.04,1.24)	1
85	ł5	nvt	2	582	9A	.34 (.04,1.24)	1
86	ł5	nvt	2	582	18B	.34 (.04,1.24)	1
87	ł5	nvt	1	582	32F	.17 (0,.96)	1
88	ł5	nvt	1	582	17A	.17 (0,.96)	1
89	ł5	nvt	1	582	24A	.17 (0,.96)	1
90	ł5	nvt	1	582	25F	.17 (0,.96)	1
91	ł5	nvt	1	582	36	.17 (0,.96)	1
92	ł5	nvt	1	582	18F	.17 (0,.96)	1
93	ł5	nvt	1	582	11D	.17 (0,.96)	1
94	ł5	nvt	1	582	11B	.17 (0,.96)	1
95	ł5	nvt	1	582	33B	.17 (0,.96)	1
96	ł5	nvt	1	582	22A	.17 (0,.96)	1
97	<5	vt	26	264	19F	9.85 (6.43,14.43)	2
98	<5	vt	26	264	23F	9.85 (6.43,14.43)	2
99	<5	nvt	25	264	6A	9.47 (6.13,13.98)	2
100	<5	nvt	17	264	19A	6.44 (3.75,10.31)	2
101	<5	nvt	16	264	16F	6.06 (3.46,9.84)	2
102	<5	nvt	11	264	11A	4.17 (2.08,7.46)	2
103	<5	nvt	10	264	20	3.79 (1.82,6.97)	2
104	<5	nvt	10	264	34	3.79 (1.82,6.97)	2
105	<5	vt	9	264	6B	3.41 (1.56,6.47)	2
106	<5	nvt	8	264	13	3.03 (1.31,5.97)	2
107	<5	nvt	7	264	21	2.65 (1.07,5.46)	2
108	<5	vt	7	264	9V	2.65 (1.07,5.46)	2
109	<5	nvt	6	264	3	2.27 (.83,4.95)	2
110	<5	vt	5	264	14	1.89 (.61,4.42)	2
111	<5	nvt	4	264	19B	1.52 (.41,3.88)	2
112	<5	nvt	4	264	31	1.52 (.41,3.88)	2
113	<5	nvt	4	264	15B	1.52 (.41,3.88)	2
114	<5	nvt	4	264	8	1.52 (.41,3.88)	2
115	<5	vt	3	264	18C	1.14 (.23,3.32)	2
116	<5	nvt	3	264	40	1.14 (.23,3.32)	2
117	<5	nvt	3	264	10A	1.14 (.23,3.32)	2
118	<5	nvt	3	264	33F	1.14 (.23,3.32)	2
119	<5	nvt	3	264	15C	1.14 (.23,3.32)	2
120	<5	nvt	3	264	15A	1.14 (.23,3.32)	2
121	<5	vt	3	264	4	1.14 (.23,3.32)	2
122	<5	nvt	2	264	10F	.76 (.09,2.74)	2
123	<5	nvt	2	264	35C	.76 (.09,2.74)	2
124	<5	nvt	2	264	9L	.76 (.09,2.74)	2
125	<5	nvt	2	264	35F	.76 (.09,2.74)	2
126	<5	nvt	2	264	17F	.76 (.09,2.74)	2
127	<5	nvt	2	264	38	.76 (.09,2.74)	2
128	<5	nvt	1	264	23A	.38 (.01,2.11)	2
129	<5	nvt	1	264	22F	.38 (.01,2.11)	2
130	<5	nvt	1	264	33C	.38 (.01,2.11)	2
131	<5	nvt	1	264	28F	.38 (.01,2.11)	2
132	<5	nvt	1	264	23B	.38 (.01,2.11)	2
133	<5	nvt	1	264	35A	.38 (.01,2.11)	2
134	<5	nvt	1	264	32A	.38 (.01,2.11)	2
135	<5	nvt	1	264	42	.38 (.01,2.11)	2
136	ł5	nvt	31	615	3	5.04 (3.42,7.15)	2
137	ł5	vt	20	615	19F	3.25 (1.99,5.02)	2
138	ł5	nvt	20	615	34	3.25 (1.99,5.02)	2
139	ł5	nvt	18	615	20	2.93 (1.73,4.63)	2
140	ł5	nvt	17	615	13	2.76 (1.61,4.43)	2
141	ł5	nvt	17	615	8	2.76 (1.61,4.43)	2
142	ł5	nvt	17	615	11A	2.76 (1.61,4.43)	2
143	ł5	vt	17	615	4	2.76 (1.61,4.43)	2
144	ł5	vt	15	615	23F	2.44 (1.37,4.02)	2
145	ł5	nvt	15	615	16F	2.44 (1.37,4.02)	2
146	ł5	nvt	14	615	6A	2.28 (1.24,3.82)	2
147	ł5	nvt	10	615	33F	1.63 (.78,2.99)	2
148	ł5	vt	10	615	6B	1.63 (.78,2.99)	2
149	ł5	nvt	9	615	40	1.46 (.67,2.78)	2
150	ł5	vt	9	615	9V	1.46 (.67,2.78)	2
151	ł5	nvt	8	615	19A	1.3 (.56,2.56)	2
152	ł5	nvt	8	615	37	1.3 (.56,2.56)	2
153	ł5	nvt	8	615	10A	1.3 (.56,2.56)	2
154	ł5	vt	8	615	18C	1.3 (.56,2.56)	2
155	ł5	nvt	8	615	21	1.3 (.56,2.56)	2
156	ł5	nvt	8	615	19B	1.3 (.56,2.56)	2
157	ł5	nvt	8	615	17F	1.3 (.56,2.56)	2
158	ł5	nvt	7	615	35F	1.14 (.46,2.35)	2
159	ł5	nvt	7	615	31	1.14 (.46,2.35)	2
160	ł5	nvt	6	615	10F	.98 (.36,2.12)	2
161	ł5	nvt	6	615	22F	.98 (.36,2.12)	2
162	ł5	nvt	5	615	36	.81 (.26,1.9)	2
163	ł5	nvt	5	615	22A	.81 (.26,1.9)	2
164	ł5	nvt	5	615	15A	.81 (.26,1.9)	2
165	ł5	nvt	5	615	9L	.81 (.26,1.9)	2
166	ł5	nvt	5	615	35A	.81 (.26,1.9)	2
167	ł5	nvt	5	615	33C	.81 (.26,1.9)	2
168	ł5	nvt	4	615	15B	.65 (.18,1.67)	2
169	ł5	nvt	4	615	28F	.65 (.18,1.67)	2
170	ł5	nvt	3	615	18A	.49 (.1,1.43)	2
171	ł5	nvt	2	615	2	.33 (.04,1.17)	2
172	ł5	nvt	2	615	23B	.33 (.04,1.17)	2
173	ł5	nvt	2	615	33D	.33 (.04,1.17)	2
174	ł5	nvt	2	615	NT	.33 (.04,1.17)	2
175	ł5	vt	2	615	14	.33 (.04,1.17)	2
176	ł5	nvt	2	615	35C	.33 (.04,1.17)	2
177	ł5	nvt	2	615	24A	.33 (.04,1.17)	2
178	ł5	nvt	1	615	15F	.16 (0,.91)	2
179	ł5	nvt	1	615	33B	.16 (0,.91)	2
180	ł5	nvt	1	615	9A	.16 (0,.91)	2
181	ł5	nvt	1	615	24F	.16 (0,.91)	2
182	ł5	nvt	1	615	9N	.16 (0,.91)	2
183	ł5	nvt	1	615	38	.16 (0,.91)	2
184	ł5	nvt	1	615	48	.16 (0,.91)	2
185	ł5	nvt	1	615	32F	.16 (0,.91)	2
186	ł5	nvt	1	615	23A	.16 (0,.91)	2
187	ł5	nvt	1	615	12F	.16 (0,.91)	2
188	ł5	nvt	1	615	45	.16 (0,.91)	2
189	ł5	nvt	1	615	42	.16 (0,.91)	2
190	<5	nvt	26	304	6A	8.55 (5.59,12.53)	3
191	<5	nvt	23	304	19A	7.57 (4.8,11.35)	3
192	<5	vt	20	304	19F	6.58 (4.02,10.16)	3
193	<5	nvt	19	304	34	6.25 (3.76,9.76)	3
194	<5	vt	15	304	23F	4.93 (2.76,8.14)	3
195	<5	nvt	12	304	8	3.95 (2.04,6.9)	3
196	<5	nvt	12	304	11A	3.95 (2.04,6.9)	3
197	<5	nvt	11	304	10A	3.62 (1.81,6.47)	3
198	<5	vt	10	304	6B	3.29 (1.58,6.05)	3
199	<5	nvt	10	304	16F	3.29 (1.58,6.05)	3
200	<5	nvt	9	304	15A	2.96 (1.35,5.62)	3
201	<5	nvt	9	304	3	2.96 (1.35,5.62)	3
202	<5	nvt	9	304	15C	2.96 (1.35,5.62)	3
203	<5	nvt	8	304	13	2.63 (1.14,5.19)	3
204	<5	vt	8	304	9V	2.63 (1.14,5.19)	3
205	<5	nvt	8	304	21	2.63 (1.14,5.19)	3
206	<5	nvt	7	304	15B	2.3 (.93,4.74)	3
207	<5	vt	7	304	14	2.3 (.93,4.74)	3
208	<5	vt	6	304	18C	1.97 (.72,4.3)	3
209	<5	vt	5	304	7F	1.64 (.53,3.84)	3
210	<5	nvt	4	304	19B	1.32 (.36,3.37)	3
211	<5	nvt	3	304	22F	.99 (.2,2.88)	3
212	<5	nvt	3	304	9L	.99 (.2,2.88)	3
213	<5	vt	3	304	1	.99 (.2,2.88)	3
214	<5	nvt	3	304	25A	.99 (.2,2.88)	3
215	<5	vt	2	304	4	.66 (.08,2.38)	3
216	<5	nvt	2	304	42	.66 (.08,2.38)	3
217	<5	nvt	2	304	NT	.66 (.08,2.38)	3
218	<5	nvt	2	304	23A	.66 (.08,2.38)	3
219	<5	nvt	2	304	17F	.66 (.08,2.38)	3
220	<5	nvt	2	304	2	.66 (.08,2.38)	3
221	<5	nvt	2	304	23B	.66 (.08,2.38)	3
222	<5	nvt	2	304	33F	.66 (.08,2.38)	3
223	<5	nvt	2	304	20	.66 (.08,2.38)	3
224	<5	nvt	1	304	32A	.33 (.01,1.83)	3
225	<5	nvt	1	304	36	.33 (.01,1.83)	3
226	<5	nvt	1	304	18A	.33 (.01,1.83)	3
227	<5	nvt	1	304	24F	.33 (.01,1.83)	3
228	<5	nvt	1	304	39	.33 (.01,1.83)	3
229	<5	nvt	1	304	28F	.33 (.01,1.83)	3
230	<5	nvt	1	304	12F	.33 (.01,1.83)	3
231	<5	nvt	1	304	35F	.33 (.01,1.83)	3
232	<5	nvt	1	304	38	.33 (.01,1.83)	3
233	<5	nvt	1	304	10F	.33 (.01,1.83)	3
234	<5	nvt	1	304	40	.33 (.01,1.83)	3
235	<5	nvt	1	304	28A	.33 (.01,1.83)	3
236	ł5	nvt	33	695	8	4.75 (3.27,6.67)	3
237	ł5	nvt	25	695	3	3.6 (2.33,5.31)	3
238	ł5	nvt	23	695	16F	3.31 (2.1,4.97)	3
239	ł5	nvt	22	695	34	3.17 (1.98,4.79)	3
240	ł5	vt	20	695	23F	2.88 (1.76,4.44)	3
241	ł5	nvt	20	695	11A	2.88 (1.76,4.44)	3
242	ł5	nvt	19	695	6A	2.73 (1.65,4.27)	3
243	ł5	vt	18	695	18C	2.59 (1.53,4.09)	3
244	ł5	nvt	18	695	10A	2.59 (1.53,4.09)	3
245	ł5	nvt	17	695	21	2.45 (1.42,3.92)	3
246	ł5	nvt	15	695	19A	2.16 (1.21,3.56)	3
247	ł5	nvt	13	695	13	1.87 (1,3.2)	3
248	ł5	nvt	12	695	17F	1.73 (.89,3.02)	3
249	ł5	nvt	11	695	22A	1.58 (.79,2.83)	3
250	ł5	nvt	11	695	37	1.58 (.79,2.83)	3
251	ł5	nvt	10	695	20	1.44 (.69,2.65)	3
252	ł5	nvt	10	695	19B	1.44 (.69,2.65)	3
253	ł5	vt	9	695	4	1.29 (.59,2.46)	3
254	ł5	vt	9	695	6B	1.29 (.59,2.46)	3
255	ł5	vt	8	695	1	1.15 (.5,2.27)	3
256	ł5	nvt	8	695	24F	1.15 (.5,2.27)	3
257	ł5	nvt	8	695	33F	1.15 (.5,2.27)	3
258	ł5	vt	8	695	19F	1.15 (.5,2.27)	3
259	ł5	nvt	7	695	25A	1.01 (.4,2.08)	3
260	ł5	nvt	7	695	15A	1.01 (.4,2.08)	3
261	ł5	vt	6	695	7F	.86 (.32,1.88)	3
262	ł5	nvt	6	695	22F	.86 (.32,1.88)	3
263	ł5	nvt	6	695	31	.86 (.32,1.88)	3
264	ł5	nvt	5	695	10F	.72 (.23,1.68)	3
265	ł5	nvt	5	695	15B	.72 (.23,1.68)	3
266	ł5	nvt	5	695	15C	.72 (.23,1.68)	3
267	ł5	nvt	5	695	23A	.72 (.23,1.68)	3
268	ł5	vt	5	695	9V	.72 (.23,1.68)	3
269	ł5	nvt	5	695	18F	.72 (.23,1.68)	3
270	ł5	nvt	5	695	33B	.72 (.23,1.68)	3
271	ł5	nvt	4	695	2	.58 (.16,1.47)	3
272	ł5	nvt	4	695	45	.58 (.16,1.47)	3
273	ł5	nvt	4	695	38	.58 (.16,1.47)	3
274	ł5	nvt	4	695	36	.58 (.16,1.47)	3
275	ł5	nvt	4	695	6C	.58 (.16,1.47)	3
276	ł5	nvt	3	695	35F	.43 (.09,1.26)	3
277	ł5	nvt	3	695	33C	.43 (.09,1.26)	3
278	ł5	nvt	3	695	32F	.43 (.09,1.26)	3
279	ł5	nvt	3	695	40	.43 (.09,1.26)	3
280	ł5	nvt	3	695	18A	.43 (.09,1.26)	3
281	ł5	vt	3	695	14	.43 (.09,1.26)	3
282	ł5	vt	2	695	5	.29 (.03,1.04)	3
283	ł5	nvt	2	695	35A	.29 (.03,1.04)	3
284	ł5	nvt	2	695	39	.29 (.03,1.04)	3
285	ł5	nvt	2	695	28F	.29 (.03,1.04)	3
286	ł5	nvt	2	695	48	.29 (.03,1.04)	3
287	ł5	nvt	1	695	12F	.14 (0,.8)	3
288	ł5	nvt	1	695	23B	.14 (0,.8)	3
289	ł5	nvt	1	695	9L	.14 (0,.8)	3
290	ł5	nvt	1	695	35B	.14 (0,.8)	3
291	ł5	nvt	1	695	NT	.14 (0,.8)	3
292	ł5	nvt	1	695	28A	.14 (0,.8)	3
293	ł5	nvt	1	695	24A	.14 (0,.8)	3
294	ł5	nvt	1	695	15F	.14 (0,.8)	3
295	ł5	nvt	1	695	17A	.14 (0,.8)	3
296	ł5	nvt	1	695	9N	.14 (0,.8)	3
297	ł5	nvt	1	695	35C	.14 (0,.8)	3
298	<5	nvt	39	365	6A	10.68 (7.6,14.61)	4
299	<5	vt	25	365	23F	6.85 (4.43,10.11)	4
300	<5	nvt	25	365	19A	6.85 (4.43,10.11)	4
301	<5	nvt	21	365	16F	5.75 (3.56,8.79)	4
302	<5	nvt	21	365	11A	5.75 (3.56,8.79)	4
303	<5	vt	18	365	19F	4.93 (2.92,7.79)	4
304	<5	vt	14	365	6B	3.84 (2.1,6.44)	4
305	<5	nvt	13	365	19B	3.56 (1.9,6.09)	4
306	<5	vt	11	365	18C	3.01 (1.5,5.39)	4
307	<5	nvt	11	365	15B	3.01 (1.5,5.39)	4
308	<5	nvt	11	365	15A	3.01 (1.5,5.39)	4
309	<5	nvt	9	365	21	2.47 (1.13,4.68)	4
310	<5	nvt	7	365	6C	1.92 (.77,3.95)	4
311	<5	nvt	7	365	42	1.92 (.77,3.95)	4
312	<5	nvt	7	365	3	1.92 (.77,3.95)	4
313	<5	nvt	7	365	34	1.92 (.77,3.95)	4
314	<5	nvt	6	365	20	1.64 (.6,3.58)	4
315	<5	nvt	6	365	NT	1.64 (.6,3.58)	4
316	<5	nvt	6	365	23B	1.64 (.6,3.58)	4
317	<5	nvt	5	365	13	1.37 (.44,3.2)	4
318	<5	nvt	5	365	23A	1.37 (.44,3.2)	4
319	<5	nvt	4	365	10F	1.1 (.3,2.81)	4
320	<5	vt	4	365	14	1.1 (.3,2.81)	4
321	<5	nvt	4	365	10A	1.1 (.3,2.81)	4
322	<5	nvt	3	365	6D	.82 (.17,2.4)	4
323	<5	nvt	3	365	35F	.82 (.17,2.4)	4
324	<5	nvt	3	365	17F	.82 (.17,2.4)	4
325	<5	nvt	3	365	8	.82 (.17,2.4)	4
326	<5	nvt	3	365	24A	.82 (.17,2.4)	4
327	<5	vt	3	365	4	.82 (.17,2.4)	4
328	<5	nvt	3	365	15C	.82 (.17,2.4)	4
329	<5	nvt	3	365	36	.82 (.17,2.4)	4
330	<5	nvt	2	365	33F	.55 (.07,1.98)	4
331	<5	nvt	2	365	35B	.55 (.07,1.98)	4
332	<5	vt	2	365	1	.55 (.07,1.98)	4
333	<5	nvt	2	365	31	.55 (.07,1.98)	4
334	<5	nvt	1	365	45	.27 (.01,1.53)	4
335	<5	nvt	1	365	11C	.27 (.01,1.53)	4
336	<5	nvt	1	365	24F	.27 (.01,1.53)	4
337	<5	nvt	1	365	18B	.27 (.01,1.53)	4
338	<5	nvt	1	365	35C	.27 (.01,1.53)	4
339	<5	nvt	1	365	9A	.27 (.01,1.53)	4
340	<5	nvt	1	365	25A	.27 (.01,1.53)	4
341	<5	nvt	1	365	32F	.27 (.01,1.53)	4
342	<5	nvt	1	365	9L	.27 (.01,1.53)	4
343	<5	nvt	1	365	22F	.27 (.01,1.53)	4
344	<5	nvt	1	365	35A	.27 (.01,1.53)	4
345	<5	nvt	1	365	18A	.27 (.01,1.53)	4
346	<5	nvt	1	365	37	.27 (.01,1.53)	4
347	ł5	nvt	19	611	3	3.11 (1.87,4.86)	4
348	ł5	nvt	19	611	16F	3.11 (1.87,4.86)	4
349	ł5	nvt	18	611	8	2.95 (1.75,4.66)	4
350	ł5	nvt	18	611	6A	2.95 (1.75,4.66)	4
351	ł5	nvt	16	611	34	2.62 (1.5,4.25)	4
352	ł5	nvt	16	611	37	2.62 (1.5,4.25)	4
353	ł5	nvt	15	611	13	2.45 (1.37,4.05)	4
354	ł5	vt	15	611	23F	2.45 (1.37,4.05)	4
355	ł5	vt	14	611	19F	2.29 (1.25,3.84)	4
356	ł5	nvt	14	611	11A	2.29 (1.25,3.84)	4
357	ł5	nvt	14	611	10A	2.29 (1.25,3.84)	4
358	ł5	nvt	12	611	NT	1.96 (1.01,3.43)	4
359	ł5	nvt	11	611	19A	1.8 (.9,3.22)	4
360	ł5	nvt	10	611	21	1.64 (.78,3.01)	4
361	ł5	nvt	10	611	18F	1.64 (.78,3.01)	4
362	ł5	nvt	9	611	35F	1.47 (.67,2.8)	4
363	ł5	nvt	9	611	19B	1.47 (.67,2.8)	4
364	ł5	vt	8	611	18C	1.31 (.57,2.58)	4
365	ł5	nvt	7	611	10F	1.15 (.46,2.36)	4
366	ł5	vt	7	611	1	1.15 (.46,2.36)	4
367	ł5	nvt	7	611	40	1.15 (.46,2.36)	4
368	ł5	nvt	6	611	23B	.98 (.36,2.14)	4
369	ł5	vt	6	611	6B	.98 (.36,2.14)	4
370	ł5	nvt	6	611	25A	.98 (.36,2.14)	4
371	ł5	nvt	6	611	42	.98 (.36,2.14)	4
372	ł5	nvt	6	611	20	.98 (.36,2.14)	4
373	ł5	nvt	6	611	22A	.98 (.36,2.14)	4
374	ł5	nvt	6	611	6C	.98 (.36,2.14)	4
375	ł5	nvt	5	611	36	.82 (.27,1.91)	4
376	ł5	nvt	5	611	35B	.82 (.27,1.91)	4
377	ł5	nvt	5	611	31	.82 (.27,1.91)	4
378	ł5	vt	5	611	9V	.82 (.27,1.91)	4
379	ł5	nvt	5	611	28F	.82 (.27,1.91)	4
380	ł5	vt	5	611	7F	.82 (.27,1.91)	4
381	ł5	nvt	4	611	18A	.65 (.18,1.68)	4
382	ł5	nvt	4	611	17F	.65 (.18,1.68)	4
383	ł5	vt	4	611	14	.65 (.18,1.68)	4
384	ł5	nvt	4	611	15B	.65 (.18,1.68)	4
385	ł5	nvt	4	611	11C	.65 (.18,1.68)	4
386	ł5	nvt	3	611	22F	.49 (.1,1.43)	4
387	ł5	nvt	3	611	33F	.49 (.1,1.43)	4
388	ł5	nvt	3	611	33C	.49 (.1,1.43)	4
389	ł5	nvt	3	611	15A	.49 (.1,1.43)	4
390	ł5	nvt	3	611	32A	.49 (.1,1.43)	4
391	ł5	nvt	3	611	15C	.49 (.1,1.43)	4
392	ł5	nvt	2	611	2	.33 (.04,1.18)	4
393	ł5	nvt	2	611	23A	.33 (.04,1.18)	4
394	ł5	vt	2	611	4	.33 (.04,1.18)	4
395	ł5	nvt	2	611	28A	.33 (.04,1.18)	4
396	ł5	nvt	2	611	25F	.33 (.04,1.18)	4
397	ł5	nvt	2	611	24F	.33 (.04,1.18)	4
398	ł5	nvt	2	611	9L	.33 (.04,1.18)	4
399	ł5	nvt	1	611	33B	.16 (0,.91)	4
400	ł5	nvt	1	611	35A	.16 (0,.91)	4
401	ł5	nvt	1	611	32F	.16 (0,.91)	4
402	ł5	nvt	1	611	7A	.16 (0,.91)	4
403	ł5	nvt	1	611	35C	.16 (0,.91)	4
404	ł5	nvt	1	611	11B	.16 (0,.91)	4
405	ł5	nvt	1	611	11D	.16 (0,.91)	4
406	ł5	nvt	1	611	29	.16 (0,.91)	4
407	ł5	nvt	1	611	24A	.16 (0,.91)	4
408	ł5	nvt	1	611	48	.16 (0,.91)	4
409	ł5	nvt	1	611	38	.16 (0,.91)	4
410	ł5	nvt	1	611	6D	.16 (0,.91)	4
411	ł5	nvt	1	611	43	.16 (0,.91)	4
412	<5	nvt	37	333	6A	11.11 (7.82,15.32)	5
413	<5	nvt	18	333	19A	5.41 (3.2,8.54)	5
414	<5	vt	18	333	19F	5.41 (3.2,8.54)	5
415	<5	vt	15	333	14	4.5 (2.52,7.43)	5
416	<5	nvt	15	333	11A	4.5 (2.52,7.43)	5
417	<5	vt	13	333	23F	3.9 (2.08,6.68)	5
418	<5	nvt	13	333	16F	3.9 (2.08,6.68)	5
419	<5	nvt	12	333	10A	3.6 (1.86,6.29)	5
420	<5	vt	11	333	6B	3.3 (1.65,5.91)	5
421	<5	nvt	10	333	13	3 (1.44,5.52)	5
422	<5	nvt	10	333	21	3 (1.44,5.52)	5
423	<5	nvt	9	333	15C	2.7 (1.24,5.13)	5
424	<5	nvt	9	333	34	2.7 (1.24,5.13)	5
425	<5	vt	7	333	18C	2.1 (.85,4.33)	5
426	<5	nvt	6	333	15A	1.8 (.66,3.92)	5
427	<5	nvt	6	333	19B	1.8 (.66,3.92)	5
428	<5	nvt	5	333	35C	1.5 (.49,3.5)	5
429	<5	nvt	5	333	NT	1.5 (.49,3.5)	5
430	<5	nvt	5	333	12F	1.5 (.49,3.5)	5
431	<5	nvt	5	333	15B	1.5 (.49,3.5)	5
432	<5	nvt	5	333	2	1.5 (.49,3.5)	5
433	<5	nvt	4	333	35F	1.2 (.33,3.08)	5
434	<5	nvt	4	333	3	1.2 (.33,3.08)	5
435	<5	nvt	4	333	20	1.2 (.33,3.08)	5
436	<5	nvt	3	333	9L	.9 (.19,2.63)	5
437	<5	vt	3	333	7F	.9 (.19,2.63)	5
438	<5	nvt	3	333	35B	.9 (.19,2.63)	5
439	<5	vt	3	333	9V	.9 (.19,2.63)	5
440	<5	nvt	2	333	22F	.6 (.07,2.17)	5
441	<5	nvt	2	333	33F	.6 (.07,2.17)	5
442	<5	nvt	2	333	17F	.6 (.07,2.17)	5
443	<5	nvt	2	333	33C	.6 (.07,2.17)	5
444	<5	nvt	2	333	23B	.6 (.07,2.17)	5
445	<5	nvt	2	333	35A	.6 (.07,2.17)	5
446	<5	vt	2	333	4	.6 (.07,2.17)	5
447	<5	nvt	2	333	33B	.6 (.07,2.17)	5
448	<5	nvt	2	333	40	.6 (.07,2.17)	5
449	<5	nvt	1	333	45	.3 (.01,1.67)	5
450	<5	nvt	1	333	22A	.3 (.01,1.67)	5
451	<5	nvt	1	333	23A	.3 (.01,1.67)	5
452	<5	nvt	1	333	38	.3 (.01,1.67)	5
453	<5	nvt	1	333	42	.3 (.01,1.67)	5
454	<5	nvt	1	333	6C	.3 (.01,1.67)	5
455	<5	nvt	1	333	31	.3 (.01,1.67)	5
456	<5	nvt	1	333	46	.3 (.01,1.67)	5
457	<5	nvt	1	333	9A	.3 (.01,1.67)	5
458	<5	nvt	1	333	48	.3 (.01,1.67)	5
459	<5	nvt	1	333	11F	.3 (.01,1.67)	5
460	<5	nvt	1	333	29	.3 (.01,1.67)	5
461	ł5	nvt	40	621	3	6.44 (4.6,8.77)	5
462	ł5	nvt	24	621	34	3.86 (2.48,5.75)	5
463	ł5	nvt	23	621	11A	3.7 (2.35,5.56)	5
464	ł5	nvt	23	621	16F	3.7 (2.35,5.56)	5
465	ł5	nvt	22	621	10A	3.54 (2.22,5.36)	5
466	ł5	nvt	17	621	37	2.74 (1.59,4.38)	5
467	ł5	nvt	15	621	19A	2.42 (1.35,3.98)	5
468	ł5	vt	14	621	18C	2.25 (1.23,3.78)	5
469	ł5	nvt	11	621	8	1.77 (.88,3.17)	5
470	ł5	nvt	11	621	6A	1.77 (.88,3.17)	5
471	ł5	nvt	11	621	15A	1.77 (.88,3.17)	5
472	ł5	nvt	11	621	2	1.77 (.88,3.17)	5
473	ł5	vt	10	621	23F	1.61 (.77,2.96)	5
474	ł5	nvt	10	621	36	1.61 (.77,2.96)	5
475	ł5	vt	10	621	19F	1.61 (.77,2.96)	5
476	ł5	nvt	9	621	20	1.45 (.66,2.75)	5
477	ł5	vt	9	621	4	1.45 (.66,2.75)	5
478	ł5	nvt	9	621	21	1.45 (.66,2.75)	5
479	ł5	nvt	8	621	35F	1.29 (.56,2.54)	5
480	ł5	vt	8	621	6B	1.29 (.56,2.54)	5
481	ł5	nvt	8	621	13	1.29 (.56,2.54)	5
482	ł5	nvt	7	621	31	1.13 (.45,2.32)	5
483	ł5	nvt	7	621	NT	1.13 (.45,2.32)	5
484	ł5	nvt	6	621	18F	.97 (.35,2.1)	5
485	ł5	nvt	5	621	35A	.81 (.26,1.88)	5
486	ł5	nvt	5	621	24A	.81 (.26,1.88)	5
487	ł5	nvt	5	621	35B	.81 (.26,1.88)	5
488	ł5	nvt	5	621	18A	.81 (.26,1.88)	5
489	ł5	vt	5	621	14	.81 (.26,1.88)	5
490	ł5	nvt	4	621	24F	.64 (.18,1.65)	5
491	ł5	nvt	4	621	9L	.64 (.18,1.65)	5
492	ł5	nvt	4	621	19B	.64 (.18,1.65)	5
493	ł5	nvt	4	621	32A	.64 (.18,1.65)	5
494	ł5	nvt	4	621	15B	.64 (.18,1.65)	5
495	ł5	nvt	3	621	25A	.48 (.1,1.41)	5
496	ł5	nvt	3	621	15C	.48 (.1,1.41)	5
497	ł5	nvt	3	621	32F	.48 (.1,1.41)	5
498	ł5	nvt	3	621	23B	.48 (.1,1.41)	5
499	ł5	nvt	3	621	33D	.48 (.1,1.41)	5
500	ł5	nvt	3	621	12F	.48 (.1,1.41)	5
501	ł5	nvt	3	621	42	.48 (.1,1.41)	5
502	ł5	nvt	3	621	38	.48 (.1,1.41)	5
503	ł5	nvt	3	621	22F	.48 (.1,1.41)	5
504	ł5	nvt	3	621	46	.48 (.1,1.41)	5
505	ł5	nvt	3	621	17F	.48 (.1,1.41)	5
506	ł5	vt	3	621	7F	.48 (.1,1.41)	5
507	ł5	nvt	2	621	6C	.32 (.04,1.16)	5
508	ł5	nvt	2	621	17A	.32 (.04,1.16)	5
509	ł5	nvt	2	621	33C	.32 (.04,1.16)	5
510	ł5	nvt	2	621	35C	.32 (.04,1.16)	5
511	ł5	nvt	2	621	28F	.32 (.04,1.16)	5
512	ł5	nvt	2	621	10F	.32 (.04,1.16)	5
513	ł5	nvt	2	621	23A	.32 (.04,1.16)	5
514	ł5	nvt	2	621	33B	.32 (.04,1.16)	5
515	ł5	nvt	1	621	7B	.16 (0,.9)	5
516	ł5	nvt	1	621	40	.16 (0,.9)	5
517	ł5	nvt	1	621	9N	.16 (0,.9)	5
518	ł5	vt	1	621	9V	.16 (0,.9)	5
519	ł5	nvt	1	621	11B	.16 (0,.9)	5
520	ł5	nvt	1	621	33F	.16 (0,.9)	5
521	ł5	nvt	1	621	7C	.16 (0,.9)	5
522	<5	vt	46	335	19F	13.73 (10.05,18.32)	1
523	<5	vt	35	335	6B	10.45 (7.28,14.53)	1
524	<5	nvt	26	335	6A	7.76 (5.07,11.37)	1
525	<5	vt	25	335	23F	7.46 (4.83,11.02)	1
526	<5	nvt	18	335	19A	5.37 (3.18,8.49)	1
527	<5	nvt	15	335	NT	4.48 (2.51,7.39)	1
528	<5	vt	12	335	14	3.58 (1.85,6.26)	1
529	<5	nvt	10	335	15B	2.99 (1.43,5.49)	1
530	<5	nvt	9	335	11A	2.69 (1.23,5.1)	1
531	<5	nvt	8	335	35B	2.39 (1.03,4.71)	1
532	<5	nvt	8	335	3	2.39 (1.03,4.71)	1
533	<5	vt	5	335	9V	1.49 (.48,3.48)	1
534	<5	nvt	4	335	21	1.19 (.33,3.06)	1
535	<5	nvt	4	335	11B	1.19 (.33,3.06)	1
536	<5	nvt	4	335	23B	1.19 (.33,3.06)	1
537	<5	nvt	4	335	16F	1.19 (.33,3.06)	1
538	<5	nvt	3	335	19B	.9 (.18,2.62)	1
539	<5	nvt	3	335	38	.9 (.18,2.62)	1
540	<5	vt	3	335	4	.9 (.18,2.62)	1
541	<5	nvt	2	335	31	.6 (.07,2.16)	1
542	<5	nvt	2	335	23A	.6 (.07,2.16)	1
543	<5	nvt	2	335	10A	.6 (.07,2.16)	1
544	<5	nvt	2	335	28F	.6 (.07,2.16)	1
545	<5	nvt	2	335	20	.6 (.07,2.16)	1
546	<5	nvt	1	335	37	.3 (.01,1.66)	1
547	<5	nvt	1	335	15C	.3 (.01,1.66)	1
548	<5	nvt	1	335	12F	.3 (.01,1.66)	1
549	<5	nvt	1	335	9L	.3 (.01,1.66)	1
550	<5	nvt	1	335	25A	.3 (.01,1.66)	1
551	<5	nvt	1	335	7C	.3 (.01,1.66)	1
552	<5	nvt	1	335	13	.3 (.01,1.66)	1
553	<5	nvt	1	335	34	.3 (.01,1.66)	1
554	ł5	vt	19	589	23F	3.23 (1.94,5.04)	1
555	ł5	vt	16	589	19F	2.72 (1.55,4.41)	1
556	ł5	nvt	16	589	6A	2.72 (1.55,4.41)	1
557	ł5	vt	14	589	6B	2.38 (1.3,3.99)	1
558	ł5	nvt	13	589	NT	2.21 (1.18,3.77)	1
559	ł5	nvt	13	589	11A	2.21 (1.18,3.77)	1
560	ł5	nvt	11	589	3	1.87 (.93,3.34)	1
561	ł5	nvt	9	589	19A	1.53 (.7,2.9)	1
562	ł5	vt	8	589	14	1.36 (.59,2.68)	1
563	ł5	vt	7	589	18C	1.19 (.48,2.45)	1
564	ł5	nvt	7	589	16F	1.19 (.48,2.45)	1
565	ł5	nvt	5	589	15A	.85 (.28,1.98)	1
566	ł5	nvt	5	589	23B	.85 (.28,1.98)	1
567	ł5	nvt	4	589	13	.68 (.19,1.74)	1
568	ł5	nvt	4	589	15B	.68 (.19,1.74)	1
569	ł5	vt	4	589	4	.68 (.19,1.74)	1
570	ł5	vt	4	589	9V	.68 (.19,1.74)	1
571	ł5	nvt	3	589	28F	.51 (.11,1.49)	1
572	ł5	nvt	3	589	31	.51 (.11,1.49)	1
573	ł5	nvt	3	589	20	.51 (.11,1.49)	1
574	ł5	nvt	2	589	11B	.34 (.04,1.23)	1
575	ł5	nvt	2	589	34	.34 (.04,1.23)	1
576	ł5	nvt	2	589	17A	.34 (.04,1.23)	1
577	ł5	nvt	2	589	48	.34 (.04,1.23)	1
578	ł5	nvt	2	589	10A	.34 (.04,1.23)	1
579	ł5	nvt	2	589	25A	.34 (.04,1.23)	1
580	ł5	nvt	2	589	39	.34 (.04,1.23)	1
581	ł5	nvt	2	589	12F	.34 (.04,1.23)	1
582	ł5	nvt	2	589	15C	.34 (.04,1.23)	1
583	ł5	vt	2	589	7F	.34 (.04,1.23)	1
584	ł5	nvt	1	589	11D	.17 (0,.95)	1
585	ł5	nvt	1	589	33A	.17 (0,.95)	1
586	ł5	nvt	1	589	35A	.17 (0,.95)	1
587	ł5	nvt	1	589	18B	.17 (0,.95)	1
588	ł5	nvt	1	589	40	.17 (0,.95)	1
589	ł5	nvt	1	589	37	.17 (0,.95)	1
590	ł5	nvt	1	589	9N	.17 (0,.95)	1
591	ł5	nvt	1	589	36	.17 (0,.95)	1
592	ł5	nvt	1	589	11C	.17 (0,.95)	1
593	ł5	nvt	1	589	35B	.17 (0,.95)	1
594	ł5	nvt	1	589	24A	.17 (0,.95)	1
595	ł5	nvt	1	589	8	.17 (0,.95)	1
596	ł5	nvt	1	589	21	.17 (0,.95)	1
597	ł5	nvt	1	589	22F	.17 (0,.95)	1
598	ł5	nvt	1	589	19B	.17 (0,.95)	1
599	<5	nvt	28	244	6A	11.48 (7.63,16.59)	2
600	<5	nvt	21	244	19A	8.61 (5.33,13.16)	2
601	<5	vt	19	244	6B	7.79 (4.69,12.16)	2
602	<5	vt	11	244	19F	4.51 (2.25,8.07)	2
603	<5	nvt	10	244	15B	4.1 (1.97,7.54)	2
604	<5	vt	10	244	23F	4.1 (1.97,7.54)	2
605	<5	nvt	8	244	15C	3.28 (1.42,6.46)	2
606	<5	vt	7	244	18C	2.87 (1.15,5.91)	2
607	<5	nvt	6	244	11A	2.46 (.9,5.35)	2
608	<5	nvt	6	244	16F	2.46 (.9,5.35)	2
609	<5	vt	4	244	9V	1.64 (.45,4.2)	2
610	<5	nvt	4	244	10A	1.64 (.45,4.2)	2
611	<5	nvt	4	244	3	1.64 (.45,4.2)	2
612	<5	vt	3	244	4	1.23 (.25,3.59)	2
613	<5	nvt	3	244	34	1.23 (.25,3.59)	2
614	<5	vt	2	244	14	.82 (.1,2.96)	2
615	<5	nvt	2	244	17F	.82 (.1,2.96)	2
616	<5	nvt	2	244	13	.82 (.1,2.96)	2
617	<5	nvt	2	244	37	.82 (.1,2.96)	2
618	<5	nvt	2	244	15A	.82 (.1,2.96)	2
619	<5	nvt	1	244	21	.41 (.01,2.28)	2
620	<5	nvt	1	244	19B	.41 (.01,2.28)	2
621	<5	nvt	1	244	35B	.41 (.01,2.28)	2
622	<5	nvt	1	244	23A	.41 (.01,2.28)	2
623	<5	nvt	1	244	12F	.41 (.01,2.28)	2
624	<5	nvt	1	244	31	.41 (.01,2.28)	2
625	<5	nvt	1	244	20	.41 (.01,2.28)	2
626	<5	nvt	1	244	15F	.41 (.01,2.28)	2
627	<5	nvt	1	244	38	.41 (.01,2.28)	2
628	<5	nvt	1	244	24F	.41 (.01,2.28)	2
629	ł5	nvt	26	699	3	3.72 (2.43,5.45)	2
630	ł5	vt	22	699	18C	3.15 (1.97,4.77)	2
631	ł5	nvt	22	699	16F	3.15 (1.97,4.77)	2
632	ł5	vt	21	699	19F	3 (1.86,4.59)	2
633	ł5	nvt	21	699	11A	3 (1.86,4.59)	2
634	ł5	nvt	17	699	15B	2.43 (1.42,3.89)	2
635	ł5	nvt	16	699	6A	2.29 (1.31,3.72)	2
636	ł5	nvt	15	699	13	2.15 (1.2,3.54)	2
637	ł5	vt	13	699	6B	1.86 (.99,3.18)	2
638	ł5	nvt	11	699	19A	1.57 (.79,2.82)	2
639	ł5	nvt	9	699	34	1.29 (.59,2.44)	2
640	ł5	nvt	8	699	15C	1.14 (.49,2.26)	2
641	ł5	nvt	8	699	21	1.14 (.49,2.26)	2
642	ł5	vt	8	699	9V	1.14 (.49,2.26)	2
643	ł5	vt	8	699	4	1.14 (.49,2.26)	2
644	ł5	nvt	8	699	8	1.14 (.49,2.26)	2
645	ł5	vt	6	699	23F	.86 (.32,1.87)	2
646	ł5	nvt	6	699	17F	.86 (.32,1.87)	2
647	ł5	nvt	5	699	20	.72 (.23,1.67)	2
648	ł5	nvt	4	699	10A	.57 (.16,1.47)	2
649	ł5	nvt	4	699	36	.57 (.16,1.47)	2
650	ł5	nvt	4	699	NT	.57 (.16,1.47)	2
651	ł5	vt	4	699	14	.57 (.16,1.47)	2
652	ł5	nvt	3	699	15A	.43 (.09,1.25)	2
653	ł5	nvt	3	699	40	.43 (.09,1.25)	2
654	ł5	nvt	3	699	38	.43 (.09,1.25)	2
655	ł5	nvt	3	699	35A	.43 (.09,1.25)	2
656	ł5	nvt	3	699	35B	.43 (.09,1.25)	2
657	ł5	nvt	3	699	11B	.43 (.09,1.25)	2
658	ł5	vt	2	699	7F	.29 (.03,1.03)	2
659	ł5	nvt	2	699	23B	.29 (.03,1.03)	2
660	ł5	nvt	2	699	31	.29 (.03,1.03)	2
661	ł5	nvt	1	699	28F	.14 (0,.8)	2
662	ł5	nvt	1	699	22F	.14 (0,.8)	2
663	ł5	nvt	1	699	33A	.14 (0,.8)	2
664	ł5	nvt	1	699	10F	.14 (0,.8)	2
665	ł5	nvt	1	699	7C	.14 (0,.8)	2
666	ł5	vt	1	699	1	.14 (0,.8)	2
667	ł5	nvt	1	699	37	.14 (0,.8)	2
668	ł5	nvt	1	699	19B	.14 (0,.8)	2
669	ł5	vt	1	699	5	.14 (0,.8)	2
670	<5	nvt	19	243	19A	7.82 (4.71,12.21)	3
671	<5	nvt	18	243	6A	7.41 (4.39,11.71)	3
672	<5	vt	17	243	19F	7 (4.08,11.2)	3
673	<5	vt	16	243	6B	6.58 (3.76,10.69)	3
674	<5	nvt	14	243	11A	5.76 (3.15,9.67)	3
675	<5	nvt	11	243	15B	4.53 (2.26,8.1)	3
676	<5	nvt	10	243	16F	4.12 (1.97,7.57)	3
677	<5	nvt	9	243	15C	3.7 (1.69,7.03)	3
678	<5	nvt	8	243	34	3.29 (1.42,6.49)	3
679	<5	vt	6	243	18C	2.47 (.91,5.37)	3
680	<5	vt	5	243	23F	2.06 (.67,4.8)	3
681	<5	nvt	4	243	3	1.65 (.45,4.21)	3
682	<5	nvt	4	243	21	1.65 (.45,4.21)	3
683	<5	nvt	3	243	10A	1.23 (.25,3.61)	3
684	<5	nvt	3	243	20	1.23 (.25,3.61)	3
685	<5	nvt	2	243	NT	.82 (.1,2.97)	3
686	<5	nvt	2	243	12F	.82 (.1,2.97)	3
687	<5	nvt	2	243	19B	.82 (.1,2.97)	3
688	<5	vt	2	243	14	.82 (.1,2.97)	3
689	<5	nvt	1	243	6C	.41 (.01,2.29)	3
690	<5	nvt	1	243	23B	.41 (.01,2.29)	3
691	<5	nvt	1	243	13	.41 (.01,2.29)	3
692	<5	vt	1	243	9V	.41 (.01,2.29)	3
693	<5	nvt	1	243	17F	.41 (.01,2.29)	3
694	<5	nvt	1	243	31	.41 (.01,2.29)	3
695	<5	nvt	1	243	35B	.41 (.01,2.29)	3
696	<5	nvt	1	243	42	.41 (.01,2.29)	3
697	<5	nvt	1	243	23A	.41 (.01,2.29)	3
698	<5	nvt	1	243	15A	.41 (.01,2.29)	3
699	ł5	nvt	22	689	11A	3.19 (2,4.83)	3
700	ł5	nvt	20	689	16F	2.9 (1.77,4.48)	3
701	ł5	vt	18	689	19F	2.61 (1.55,4.13)	3
702	ł5	nvt	16	689	19A	2.32 (1.33,3.77)	3
703	ł5	vt	15	689	6B	2.18 (1.22,3.59)	3
704	ł5	nvt	15	689	6A	2.18 (1.22,3.59)	3
705	ł5	nvt	12	689	3	1.74 (.9,3.04)	3
706	ł5	nvt	11	689	34	1.6 (.8,2.86)	3
707	ł5	nvt	11	689	NT	1.6 (.8,2.86)	3
708	ł5	vt	11	689	23F	1.6 (.8,2.86)	3
709	ł5	vt	10	689	18C	1.45 (.7,2.67)	3
710	ł5	nvt	10	689	10A	1.45 (.7,2.67)	3
711	ł5	nvt	8	689	8	1.16 (.5,2.29)	3
712	ł5	nvt	7	689	15B	1.02 (.41,2.09)	3
713	ł5	nvt	6	689	35C	.87 (.32,1.9)	3
714	ł5	nvt	6	689	13	.87 (.32,1.9)	3
715	ł5	vt	5	689	4	.73 (.24,1.69)	3
716	ł5	nvt	5	689	21	.73 (.24,1.69)	3
717	ł5	nvt	5	689	15A	.73 (.24,1.69)	3
718	ł5	nvt	4	689	20	.58 (.16,1.49)	3
719	ł5	vt	4	689	14	.58 (.16,1.49)	3
720	ł5	nvt	3	689	40	.44 (.09,1.27)	3
721	ł5	nvt	3	689	19B	.44 (.09,1.27)	3
722	ł5	nvt	2	689	37	.29 (.04,1.05)	3
723	ł5	nvt	2	689	22F	.29 (.04,1.05)	3
724	ł5	nvt	2	689	9L	.29 (.04,1.05)	3
725	ł5	nvt	2	689	18A	.29 (.04,1.05)	3
726	ł5	nvt	2	689	23B	.29 (.04,1.05)	3
727	ł5	nvt	2	689	35B	.29 (.04,1.05)	3
728	ł5	nvt	2	689	42	.29 (.04,1.05)	3
729	ł5	nvt	2	689	15C	.29 (.04,1.05)	3
730	ł5	nvt	1	689	24F	.15 (0,.81)	3
731	ł5	nvt	1	689	35F	.15 (0,.81)	3
732	ł5	nvt	1	689	22A	.15 (0,.81)	3
733	ł5	nvt	1	689	35A	.15 (0,.81)	3
734	ł5	nvt	1	689	33C	.15 (0,.81)	3
735	ł5	nvt	1	689	24A	.15 (0,.81)	3
736	ł5	vt	1	689	9V	.15 (0,.81)	3
737	ł5	nvt	1	689	11C	.15 (0,.81)	3
738	ł5	nvt	1	689	33F	.15 (0,.81)	3
739	ł5	nvt	1	689	28F	.15 (0,.81)	3
740	ł5	vt	1	689	7F	.15 (0,.81)	3
741	ł5	nvt	1	689	2	.15 (0,.81)	3
742	ł5	nvt	1	689	10F	.15 (0,.81)	3
743	ł5	nvt	1	689	17F	.15 (0,.81)	3
744	ł5	nvt	1	689	36	.15 (0,.81)	3
745	<5	nvt	14	185	19A	7.57 (4.14,12.7)	4
746	<5	nvt	9	185	15B	4.86 (2.22,9.24)	4
747	<5	vt	7	185	19F	3.78 (1.52,7.8)	4
748	<5	nvt	7	185	16F	3.78 (1.52,7.8)	4
749	<5	vt	7	185	6B	3.78 (1.52,7.8)	4
750	<5	nvt	6	185	15A	3.24 (1.19,7.06)	4
751	<5	nvt	6	185	11A	3.24 (1.19,7.06)	4
752	<5	nvt	5	185	6A	2.7 (.88,6.31)	4
753	<5	nvt	4	185	23B	2.16 (.59,5.54)	4
754	<5	nvt	4	185	38	2.16 (.59,5.54)	4
755	<5	vt	3	185	14	1.62 (.33,4.74)	4
756	<5	nvt	2	185	37	1.08 (.13,3.91)	4
757	<5	vt	2	185	23F	1.08 (.13,3.91)	4
758	<5	nvt	2	185	3	1.08 (.13,3.91)	4
759	<5	nvt	2	185	10A	1.08 (.13,3.91)	4
760	<5	nvt	1	185	12F	.54 (.01,3.01)	4
761	<5	nvt	1	185	34	.54 (.01,3.01)	4
762	<5	nvt	1	185	NT	.54 (.01,3.01)	4
763	<5	nvt	1	185	20	.54 (.01,3.01)	4
764	<5	vt	1	185	18C	.54 (.01,3.01)	4
765	<5	nvt	1	185	22F	.54 (.01,3.01)	4
766	<5	nvt	1	185	15C	.54 (.01,3.01)	4
767	<5	nvt	1	185	35B	.54 (.01,3.01)	4
768	<5	vt	1	185	9V	.54 (.01,3.01)	4
769	<5	vt	1	185	4	.54 (.01,3.01)	4
770	<5	nvt	1	185	8	.54 (.01,3.01)	4
771	<5	nvt	1	185	25A	.54 (.01,3.01)	4
772	ł5	nvt	17	666	11A	2.55 (1.49,4.09)	4
773	ł5	nvt	15	666	3	2.25 (1.26,3.71)	4
774	ł5	nvt	14	666	19A	2.1 (1.15,3.53)	4
775	ł5	vt	13	666	4	1.95 (1.04,3.34)	4
776	ł5	nvt	11	666	23B	1.65 (.82,2.96)	4
777	ł5	nvt	10	666	38	1.5 (.72,2.76)	4
778	ł5	vt	9	666	7F	1.35 (.62,2.57)	4
779	ł5	nvt	8	666	20	1.2 (.52,2.37)	4

## Sheet: PCV10 coverage
PCV10 coverage
idno	pcv1_received	pcv2_received	pcv3_received	Year of interview	Year of birth	Age group (months)
1	No	No	No	2018	2016	≥24
2	No	No	No	2018	2018	0-11
3	No	No	No	2018	2017	12-23
4	No	No	No	2018	2017	12-23
5	Yes	Yes	Yes	2018	2016	≥24
6	No	No	No	2018	2017	12-23
7	No	No	No	2018	2016	≥24
8	No	No	No	2018	2016	≥24
9	No	No	No	2018	2018	0-11
10	No	No	No	2018	2017	12-23
11	No	No	No	2018	2016	12-23
12	No	No	No	2018	2017	12-23
13	No	No	No	2018	2017	12-23
14	No	No	No	2018	2017	12-23
15	No	No	No	2018	2016	≥24
16	Yes	Yes	Yes	2018	2018	0-11
17	No	No	No	2018	2016	≥24
18	Yes	Yes	Yes	2018	2018	0-11
19	No	No	No	2018	2017	12-23
20	No	No	No	2018	2017	12-23
21	No	No	No	2018	2017	12-23
22	No	No	No	2018	2017	12-23
23	Yes	Yes	Yes	2018	2018	0-11
24	No	No	No	2018	2018	0-11
25	No	No	No	2018	2017	12-23
26	No	No	No	2018	2017	12-23
27	No	No	No	2018	2017	12-23
28	Yes	Yes	Yes	2018	2018	0-11
29	No	No	No	2018	2016	≥24
30	No	No	No	2018	2018	0-11
31	No	No	No	2018	2018	0-11
32	Yes	Yes	Yes	2018	2016	≥24
33	Yes	Yes	Yes	2018	2017	12-23
34	Yes	Yes	Yes	2018	2017	12-23
35	No	No	No	2018	2018	0-11
36	No	No	No	2018	2017	12-23
37	No	No	No	2018	2017	12-23
38	No	No	No	2018	2017	12-23
39	No	No	No	2018	2017	12-23
40	No	No	No	2018	2017	12-23
41	Yes	Yes	Yes	2018	2017	12-23
42	Yes	Yes	Yes	2018	2017	12-23
43	Yes	Yes	Yes	2018	2016	≥24
44	Yes	Yes	Yes	2018	2018	0-11
45	Yes	Yes	Yes	2018	2018	0-11
46	Yes	Yes	Yes	2018	2018	0-11
47	Yes	Yes	Yes	2018	2018	0-11
48	Yes	Yes	Yes	2018	2016	≥24
49	No	No	No	2018	2018	0-11
50	Yes	Yes	Yes	2018	2017	12-23
51	Yes	Yes	Yes	2018	2016	≥24
52	No	No	No	2018	2016	≥24
53	No	No	No	2018	2016	≥24
54	Yes	Yes	Yes	2018	2018	0-11
55	Yes	Yes	Yes	2018	2017	12-23
56	No	No	No	2018	2018	0-11
57	Yes	Yes	Yes	2018	2017	12-23
58	No	No	No	2018	2016	12-23
59	Yes	Yes	Yes	2018	2017	12-23
60	No	No	No	2018	2017	12-23
61	Yes	Yes	Yes	2018	2017	12-23
62	No	No	No	2018	2016	≥24
63	No	No	No	2018	2017	12-23
64	Yes	Yes	Yes	2018	2017	0-11
65	No	No	No	2018	2018	0-11
66	Yes	Yes	Yes	2018	2017	12-23
67	No	No	No	2018	2016	≥24
68	No	No	No	2018	2018	0-11
69	No	No	No	2018	2016	≥24
70	Yes	Yes	Yes	2018	2016	≥24
71	No	No	No	2018	2018	0-11
72	Yes	Yes	Yes	2018	2016	≥24
73	Yes	Yes	Yes	2018	2017	12-23
74	No	No	No	2018	2017	12-23
75	Yes	Yes	Yes	2018	2017	12-23
76	No	No	No	2018	2018	0-11
77	Yes	Yes	Yes	2018	2016	≥24
78	No	No	No	2018	2017	12-23
79	No	No	No	2018	2018	0-11
80	No	No	No	2018	2016	≥24
81	No	No	No	2018	2016	≥24
82	No	No	No	2018	2017	12-23
83	Yes	Yes	Yes	2018	2017	12-23
84	No	No	No	2018	2016	≥24
85	Yes	Yes	Yes	2018	2018	0-11
86	No	No	No	2018	2017	12-23
87	Yes	Yes	Yes	2018	2018	0-11
88	No	No	No	2018	2018	0-11
89	No	No	No	2018	2017	12-23
90	No	No	No	2018	2018	0-11
91	Yes	Yes	Yes	2018	2017	0-11
92	No	No	No	2018	2016	≥24
93	No	No	No	2018	2017	12-23
94	No	No	No	2018	2017	12-23
95	Yes	Yes	Yes	2018	2017	12-23
96	No	No	No	2018	2016	≥24
97	No	No	No	2018	2018	0-11
98	No	No	No	2018	2018	0-11
99	No	No	No	2018	2018	0-11
100	No	No	No	2018	2017	12-23
101	No	No	No	2018	2017	12-23
102	No	No	No	2018	2017	12-23
103	No	No	No	2018	2017	12-23
104	No	No	No	2018	2017	12-23
105	No	No	No	2018	2016	≥24
106	Yes	Yes	Yes	2018	2017	12-23
107	No	No	No	2018	2018	0-11
108	No	No	No	2018	2017	12-23
109	Yes	Yes	Yes	2018	2017	0-11
110	No	No	No	2018	2018	0-11
111	No	No	No	2018	2017	12-23
112	No	No	No	2018	2016	≥24
113	No	No	No	2018	2017	12-23
114	No	No	No	2018	2018	0-11
115	No	No	No	2018	2017	12-23
116	No	No	No	2018	2018	0-11
117	No	No	No	2018	2016	≥24
118	Yes	Yes	Yes	2018	2017	0-11
119	No	No	No	2018	2017	12-23
120	No	No	No	2018	2017	12-23
121	Yes	Yes	Yes	2018	2017	12-23
122	No	No	No	2018	2018	0-11
123	Yes	Yes	Yes	2018	2018	0-11
124	No	No	No	2018	2017	12-23
125	No	No	No	2018	2017	12-23
126	No	No	No	2018	2016	12-23
127	No	No	No	2018	2016	12-23
128	No	No	No	2018	2018	0-11
129	No	No	No	2018	2016	12-23
130	No	No	No	2018	2016	≥24
131	No	No	No	2018	2016	≥24
132	Yes	Yes	Yes	2018	2016	≥24
133	Yes	Yes	Yes	2018	2017	12-23
134	No	No	No	2018	2018	0-11
135	No	No	No	2018	2017	12-23
136	Yes	Yes	Yes	2018	2016	12-23
137	Yes	Yes	Yes	2018	2017	12-23
138	No	No	No	2018	2016	≥24
139	No	No	No	2018	2017	12-23
140	No	No	No	2018	2016	12-23
141	No	No	No	2018	2018	0-11
142	No	No	No	2018	2018	0-11
143	No	No	No	2018	2016	≥24
144	No	No	No	2018	2017	12-23
145	No	No	No	2018	2016	≥24
146	No	No	No	2018	2016	≥24
147	No	No	No	2018	2018	0-11
148	Yes	Yes	Yes	2018	2018	0-11
149	No	No	No	2018	2016	≥24
150	No	No	No	2018	2018	0-11
151	No	No	No	2018	2016	≥24
152	No	No	No	2018	2017	0-11
153	No	No	No	2018	2018	0-11
154	No	No	No	2018	2018	0-11
155	No	No	No	2018	2016	≥24
156	No	No	No	2018	2016	≥24
157	No	No	No	2018	2018	0-11
158	No	No	No	2018	2018	0-11
159	No	No	No	2018	2017	12-23
160	No	No	No	2018	2016	12-23
161	No	No	No	2018	2017	0-11
162	No	No	No	2018	2018	0-11
163	No	No	No	2018	2017	12-23
164	No	No	No	2018	2016	≥24
165	No	No	No	2018	2018	0-11
166	No	No	No	2018	2016	≥24
167	No	No	No	2018	2018	0-11
168	No	No	No	2018	2018	0-11
169	No	No	No	2018	2016	≥24
170	Yes	Yes	Yes	2018	2017	0-11
171	Yes	Yes	Yes	2018	2018	0-11
172	Yes	Yes	Yes	2018	2016	12-23
173	No	No	No	2018	2016	≥24
174	Yes	Yes	Yes	2018	2016	≥24
175	Yes	Yes	Yes	2018	2018	0-11
176	Yes	Yes	Yes	2018	2018	0-11
177	No	No	No	2018	2017	12-23
178	No	No	No	2018	2017	12-23
179	Yes	Yes	Yes	2018	2016	≥24
180	No	No	No	2018	2018	0-11
181	No	No	No	2018	2016	≥24
182	Yes	Yes	Yes	2018	2016	≥24
183	Yes	Yes	Yes	2018	2017	12-23
184	Yes	Yes	Yes	2018	2018	0-11
185	Yes	Yes	Yes	2018	2017	12-23
186	Yes	Yes	Yes	2018	2017	0-11
187	Yes	Yes	Yes	2018	2018	0-11
188	Yes	Yes	Yes	2018	2018	0-11
189	Yes	Yes	Yes	2018	2018	0-11
190	Yes	Yes	Yes	2018	2017	12-23
191	No	No	No	2018	2017	12-23
192	No	No	No	2018	2017	12-23
193	No	No	No	2018	2017	12-23
194	Yes	Yes	Yes	2018	2016	≥24
195	Yes	Yes	Yes	2018	2018	0-11
196	No	No	No	2018	2016	≥24
197	No	No	No	2018	2018	0-11
198	Yes	Yes	Yes	2018	2016	≥24
199	Yes	Yes	Yes	2018	2016	≥24
200	Yes	Yes	Yes	2018	2017	12-23
201	No	No	No	2018	2017	0-11
202	No	No	No	2018	2018	0-11
203	No	No	No	2018	2016	12-23
204	No	No	No	2018	2016	≥24
205	Yes	Yes	Yes	2018	2017	12-23
206	Yes	Yes	Yes	2018	2017	12-23
207	No	No	No	2018	2016	≥24
208	Yes	Yes	Yes	2018	2016	≥24
209	Yes	Yes	Yes	2018	2016	≥24
210	Yes	Yes	Yes	2018	2018	0-11
211	No	No	No	2018	2018	0-11
212	No	No	No	2018	2017	12-23
213	No	No	No	2018	2017	12-23
214	No	No	No	2018	2017	12-23
215	Yes	Yes	Yes	2018	2017	12-23
216	No	No	No	2018	2017	0-11
217	No	No	No	2018	2017	12-23
218	Yes	Yes	Yes	2018	2016	≥24
219	Yes	Yes	Yes	2018	2017	12-23
220	No	No	No	2018	2016	≥24
221	Yes	Yes	Yes	2018	2016	≥24
222	Yes	Yes	Yes	2018	2016	≥24
223	No	No	No	2018	2016	≥24
224	No	No	No	2018	2018	0-11
225	Yes	Yes	Yes	2018	2018	0-11
226	No	No	No	2018	2018	0-11
227	Yes	Yes	Yes	2018	2018	0-11
228	Yes	Yes	Yes	2018	2017	12-23
229	No	No	No	2018	2018	0-11
230	Yes	Yes	Yes	2018	2018	0-11
231	Yes	Yes	Yes	2018	2017	12-23
232	No	No	No	2018	2016	12-23
233	Yes	Yes	Yes	2018	2017	12-23
234	No	No	No	2018	2018	0-11
235	No	No	No	2018	2018	0-11
236	Yes	Yes	Yes	2018	2016	≥24
237	Yes	Yes	Yes	2018	2017	12-23
238	No	No	No	2018	2018	0-11
239	No	No	No	2018	2017	12-23
240	No	No	No	2018	2016	≥24
241	No	No	No	2018	2016	≥24
242	No	No	No	2018	2017	12-23
243	No	No	No	2018	2016	≥24
244	Yes	Yes	Yes	2018	2018	0-11
245	No	No	No	2018	2017	12-23
246	No	No	No	2018	2016	12-23
247	Yes	Yes	Yes	2018	2017	12-23
248	Yes	Yes	Yes	2018	2018	0-11
249	Yes	Yes	Yes	2018	2017	12-23
250	Yes	Yes	Yes	2018	2017	12-23
251	Yes	Yes	No	2018	2018	0-11
252	Yes	Yes	Yes	2018	2018	0-11
253	Yes	Yes	Yes	2018	2016	12-23
254	Yes	Yes	Yes	2018	2017	12-23
255	No	No	No	2018	2018	0-11
256	No	No	No	2018	2017	12-23
257	Yes	Yes	Yes	2018	2017	12-23
258	No	No	No	2018	2016	12-23
259	No	No	No	2018	2017	12-23
260	Yes	Yes	Yes	2018	2016	12-23
261	Yes	Yes	Yes	2018	2018	0-11
262	Yes	Yes	Yes	2018	2017	12-23
263	Yes	Yes	Yes	2018	2018	0-11
264	Yes	Yes	Yes	2018	2018	0-11
265	Yes	Yes	Yes	2018	2017	12-23
266	Yes	Yes	Yes	2018	2017	12-23
267	Yes	Yes	Yes	2018	2017	12-23
268	Yes	Yes	Yes	2018	2017	12-23
269	Yes	Yes	Yes	2018	2018	0-11
270	Yes	Yes	Yes	2018	2017	0-11
271	No	No	No	2018	2018	0-11
272	No	No	No	2018	2017	12-23
273	Yes	Yes	Yes	2018	2017	12-23
274	No	No	No	2018	2016	≥24
275	Yes	Yes	Yes	2018	2017	12-23
276	No	No	No	2018	2016	≥24
277	No	No	No	2018	2017	12-23
278	Yes	Yes	Yes	2018	2017	12-23
279	No	No	No	2018	2016	≥24
280	No	No	No	2018	2017	12-23
281	No	No	No	2018	2018	0-11
282	No	No	No	2018	2018	0-11
283	No	No	No	2018	2017	12-23
284	Yes	Yes	Yes	2018	2017	12-23
285	Yes	Yes	Yes	2018	2018	0-11
286	Yes	Yes	Yes	2018	2017	12-23
287	No	No	No	2018	2017	12-23
288	Yes	Yes	Yes	2018	2018	0-11
289	No	No	No	2018	2016	≥24
290	No	No	No	2018	2016	≥24
291	No	No	No	2018	2018	0-11
292	Yes	Yes	Yes	2018	2017	12-23
293	No	No	No	2018	2016	≥24
294	No	No	No	2018	2018	0-11
295	No	No	No	2018	2018	0-11
296	Yes	Yes	Yes	2018	2017	12-23
297	No	No	No	2018	2017	12-23
298	No	No	No	2018	2018	0-11
299	No	No	No	2018	2017	12-23
300	No	No	No	2018	2018	0-11
301	No	No	No	2018	2018	0-11
302	Yes	Yes	Yes	2018	2016	≥24
303	Yes	Yes	Yes	2018	2017	12-23
304	No	No	No	2018	2017	12-23
305	No	No	No	2018	2016	≥24
306	No	No	No	2018	2017	12-23
307	No	No	No	2018	2018	0-11
308	Yes	Yes	Yes	2018	2018	0-11
309	Yes	Yes	Yes	2018	2017	12-23
310	Yes	Yes	Yes	2018	2017	12-23
311	No	No	No	2018	2017	12-23
312	No	No	No	2018	2018	0-11
313	Yes	Yes	Yes	2018	2018	0-11
314	No	No	No	2018	2016	≥24
315	Yes	Yes	Yes	2018	2017	12-23
316	No	No	No	2018	2018	0-11
317	No	No	No	2018	2016	≥24
318	Yes	Yes	Yes	2018	2017	12-23
319	No	No	No	2018	2018	0-11
320	Yes	Yes	Yes	2018	2017	12-23
321	Yes	Yes	Yes	2018	2018	0-11
322	Yes	Yes	Yes	2018	2017	0-11
323	Yes	Yes	Yes	2018	2018	0-11
324	No	No	No	2018	2018	0-11
325	No	No	No	2018	2016	≥24
326	Yes	Yes	Yes	2018	2018	0-11
327	Yes	Yes	Yes	2018	2018	0-11
328	No	No	No	2018	2016	≥24
329	Yes	Yes	Yes	2018	2017	12-23
330	Yes	Yes	Yes	2018	2018	0-11
331	Yes	Yes	Yes	2018	2017	12-23
332	Yes	Yes	Yes	2018	2018	0-11
333	Yes	Yes	Yes	2018	2016	≥24
334	Yes	Yes	Yes	2018	2017	12-23
335	Yes	Yes	Yes	2018	2018	0-11
336	Yes	Yes	Yes	2018	2018	0-11
337	Yes	Yes	Yes	2018	2017	12-23
338	Yes	Yes	Yes	2018	2016	≥24
339	No	No	No	2018	2017	0-11
340	No	No	No	2018	2018	0-11
341	No	No	No	2018	2017	12-23
342	No	No	No	2018	2017	12-23
343	No	No	No	2018	2016	12-23
344	No	No	No	2018	2018	0-11
345	No	No	No	2018	2018	0-11
346	No	No	No	2018	2017	12-23
347	No	No	No	2018	2016	≥24
348	No	No	No	2018	2017	12-23
349	No	No	No	2018	2018	0-11
350	Yes	Yes	Yes	2018	2017	12-23
351	No	No	No	2018	2018	0-11
352	No	No	No	2018	2016	≥24
353	Yes	Yes	Yes	2018	2017	0-11
354	No	No	No	2018	2016	≥24
355	Yes	Yes	Yes	2018	2017	12-23
356	No	No	No	2018	2016	≥24
357	No	No	No	2018	2018	0-11
358	No	No	No	2018	2016	≥24
359	Yes	Yes	Yes	2018	2018	0-11
360	No	No	No	2018	2018	0-11
361	No	No	No	2018	2017	12-23
362	No	No	No	2018	2018	0-11
363	No	No	No	2018	2016	12-23
364	No	No	No	2018	2016	≥24
365	No	No	No	2018	2018	0-11
366	Yes	Yes	Yes	2018	2018	0-11
367	Yes	Yes	Yes	2018	2018	0-11
368	Yes	Yes	Yes	2018	2018	0-11
369	Yes	Yes	Yes	2018	2018	0-11
370	No	No	No	2018	2016	≥24
371	No	No	No	2018	2018	0-11
372	No	No	No	2018	2016	12-23
373	No	No	No	2018	2017	0-11
374	No	No	No	2018	2017	12-23
375	No	No	No	2018	2018	0-11
376	Yes	Yes	Yes	2018	2018	0-11
377	Yes	Yes	Yes	2018	2018	0-11
378	No	No	No	2018	2017	0-11
379	Yes	Yes	Yes	2018	2017	12-23
380	No	No	No	2018	2018	0-11
381	No	No	No	2018	2017	12-23
382	No	No	No	2018	2017	12-23
383	No	No	No	2018	2017	12-23
384	Yes	Yes	Yes	2018	2018	0-11
385	No	No	No	2018	2017	12-23
386	No	No	No	2018	2017	0-11
387	No	No	No	2018	2016	≥24
388	No	No	No	2018	2018	0-11
389	No	No	No	2018	2016	≥24
390	No	No	No	2018	2017	12-23
391	No	No	No	2018	2018	0-11
392	No	No	No	2018	2016	≥24
393	No	No	No	2018	2016	≥24
394	No	No	No	2018	2017	12-23
395	Yes	Yes	Yes	2018	2017	12-23
396	No	No	No	2018	2017	12-23
397	No	No	No	2018	2018	0-11
398	Yes	Yes	Yes	2018	2018	0-11
399	Yes	Yes	Yes	2018	2016	≥24
400	Yes	Yes	Yes	2018	2017	12-23
401	Yes	Yes	Yes	2018	2017	12-23
402	No	No	No	2018	2016	≥24
403	Yes	Yes	Yes	2018	2017	12-23
404	No	No	No	2018	2017	12-23
405	Yes	Yes	Yes	2018	2017	12-23
406	Yes	Yes	Yes	2018	2018	0-11
407	No	No	No	2018	2016	≥24
408	No	No	No	2018	2016	≥24
409	No	No	No	2018	2016	≥24
410	No	No	No	2018	2016	≥24
411	No	No	No	2018	2017	12-23
412	Yes	Yes	Yes	2018	2016	≥24
413	Yes	Yes	Yes	2018	2017	12-23
414	Yes	Yes	Yes	2018	2016	≥24
415	Yes	Yes	Yes	2018	2018	0-11
416	Yes	Yes	Yes	2018	2018	0-11
417	Yes	Yes	Yes	2018	2016	≥24
418	Yes	Yes	Yes	2018	2017	12-23
419	No	No	No	2018	2016	≥24
420	No	No	No	2018	2016	≥24
421	Yes	Yes	Yes	2018	2017	12-23
422	Yes	Yes	Yes	2018	2016	≥24
423	Yes	Yes	Yes	2018	2016	≥24
424	Yes	Yes	Yes	2018	2018	0-11
425	Yes	Yes	Yes	2018	2017	12-23
426	Yes	Yes	Yes	2018	2016	≥24
427	Yes	Yes	Yes	2018	2017	12-23
428	Yes	Yes	Yes	2018	2016	≥24
429	Yes	Yes	Yes	2018	2016	≥24
430	Yes	Yes	Yes	2018	2018	0-11
431	Yes	Yes	Yes	2018	2016	≥24
432	Yes	Yes	Yes	2018	2017	12-23
433	No	No	No	2018	2017	12-23
434	No	No	No	2018	2016	12-23
435	Yes	Yes	Yes	2018	2017	12-23
436	Yes	Yes	Yes	2018	2016	≥24
437	No	No	No	2018	2016	≥24
438	Yes	Yes	Yes	2018	2017	12-23
439	Yes	Yes	Yes	2018	2017	12-23
440	No	No	No	2018	2017	12-23
441	No	No	No	2018	2017	12-23
442	Yes	Yes	Yes	2018	2017	12-23
443	No	No	No	2018	2017	12-23
444	No	No	No	2018	2016	≥24
445	No	No	No	2018	2018	0-11
446	No	No	No	2018	2017	12-23
447	No	No	No	2018	2017	12-23
448	No	No	No	2018	2017	12-23
449	No	No	No	2018	2017	12-23
450	No	No	No	2018	2017	12-23
451	No	No	No	2018	2016	≥24
452	Yes	Yes	Yes	2018	2017	12-23
453	No	No	No	2018	2018	0-11
454	No	No	No	2018	2017	12-23
455	No	No	No	2018	2017	12-23
456	No	No	No	2018	2016	≥24
457	No	No	No	2018	2017	12-23
458	Yes	Yes	Yes	2018	2018	0-11
459	No	No	No	2018	2016	12-23
460	Yes	Yes	Yes	2018	2017	12-23
461	No	No	No	2018	2017	12-23
462	No	No	No	2018	2016	≥24
463	No	No	No	2018	2017	12-23
464	Yes	Yes	Yes	2018	2017	12-23
465	No	No	No	2018	2018	0-11
466	No	No	No	2018	2016	≥24
467	No	No	No	2018	2018	0-11
468	No	No	No	2018	2016	≥24
469	No	No	No	2018	2017	12-23
470	Yes	Yes	Yes	2018	2017	12-23
471	No	No	No	2018	2018	0-11
472	No	No	No	2018	2017	12-23
473	Yes	Yes	Yes	2018	2018	0-11
474	No	No	No	2018	2018	0-11
475	Yes	Yes	Yes	2018	2017	12-23
476	Yes	Yes	Yes	2018	2018	0-11
477	No	No	No	2018	2017	12-23
478	No	No	No	2018	2016	≥24
479	No	No	No	2018	2018	0-11
480	Yes	Yes	Yes	2018	2018	0-11
481	Yes	Yes	Yes	2018	2017	12-23
482	Yes	Yes	Yes	2018	2017	12-23
483	Yes	Yes	Yes	2018	2018	0-11
484	Yes	Yes	Yes	2018	2017	12-23
485	Yes	Yes	Yes	2018	2018	0-11
486	Yes	Yes	Yes	2018	2018	0-11
487	Yes	Yes	Yes	2018	2016	≥24
488	Yes	Yes	Yes	2018	2017	12-23
489	No	No	No	2018	2018	0-11
490	No	No	No	2018	2016	≥24
491	No	No	No	2018	2018	0-11
492	No	No	No	2018	2018	0-11
493	Yes	Yes	Yes	2018	2016	≥24
494	Yes	Yes	Yes	2018	2018	0-11
495	No	No	No	2018	2017	12-23
496	No	No	No	2018	2017	12-23
497	Yes	Yes	Yes	2018	2017	12-23
498	No	No	No	2018	2017	12-23
499	No	No	No	2018	2018	0-11
500	No	No	No	2018	2016	≥24
501	No	No	No	2018	2018	0-11
502	Yes	Yes	Yes	2018	2016	12-23
503	Yes	Yes	Yes	2018	2017	12-23
504	Yes	Yes	Yes	2018	2017	12-23
505	No	No	No	2018	2017	12-23
506	Yes	Yes	Yes	2018	2018	0-11
507	Yes	Yes	Yes	2018	2017	12-23
508	Yes	Yes	Yes	2018	2017	12-23
509	No	No	No	2018	2017	0-11
510	No	No	No	2018	2017	12-23
511	No	No	No	2018	2017	12-23
512	No	No	No	2018	2016	≥24
513	No	No	No	2018	2017	0-11
514	No	No	No	2018	2017	12-23
515	No	No	No	2018	2017	12-23
516	No	No	No	2018	2016	≥24
517	Yes	Yes	Yes	2018	2018	0-11
518	Yes	Yes	Yes	2018	2016	≥24
519	Yes	Yes	Yes	2018	2017	12-23
520	No	No	No	2018	2016	≥24
521	No	No	No	2018	2016	≥24
522	Yes	Yes	Yes	2018	2016	≥24
523	Yes	Yes	Yes	2018	2016	≥24
524	No	No	No	2018	2017	0-11
525	No	No	No	2018	2016	12-23
526	No	No	No	2018	2016	≥24
527	No	No	No	2018	2017	12-23
528	No	No	No	2018	2018	0-11
529	No	No	No	2018	2017	12-23
530	No	No	No	2018	2017	0-11
531	Yes	Yes	Yes	2018	2018	0-11
532	No	No	No	2018	2016	≥24
533	Yes	Yes	Yes	2018	2017	12-23
534	Yes	Yes	Yes	2018	2018	0-11
535	No	No	No	2018	2016	≥24
536	No	No	No	2018	2017	12-23
537	Yes	Yes	Yes	2018	2016	≥24
538	Yes	Yes	Yes	2018	2017	12-23
539	Yes	Yes	Yes	2018	2017	0-11
540	No	No	No	2018	2016	≥24
541	No	No	No	2018	2016	≥24
542	Yes	Yes	Yes	2018	2017	12-23
543	No	No	No	2018	2016	≥24
544	No	No	No	2018	2016	≥24
545	No	No	No	2018	2017	0-11
546	Yes	Yes	Yes	2018	2017	12-23
547	No	No	No	2018	2018	0-11
548	No	No	No	2018	2016	≥24
549	Yes	Yes	Yes	2018	2017	12-23
550	No	No	No	2018	2018	0-11
551	Yes	Yes	Yes	2018	2018	0-11
552	Yes	Yes	Yes	2018	2016	≥24
553	Yes	Yes	Yes	2018	2016	≥24
554	No	No	No	2018	2016	≥24
555	No	No	No	2018	2017	12-23
556	No	No	No	2018	2016	≥24
557	No	No	No	2018	2017	12-23
558	No	No	No	2018	2016	≥24
559	No	No	No	2018	2018	0-11
560	No	No	No	2018	2018	0-11
561	No	No	No	2018	2018	0-11
562	No	No	No	2018	2017	0-11
563	Yes	Yes	Yes	2018	2017	12-23
564	Yes	No	No	2018	2018	0-11
565	Yes	Yes	No	2018	2018	0-11
566	Yes	No	No	2018	2018	0-11
567	Yes	No	No	2018	2017	12-23
568	Yes	Yes	No	2018	2018	0-11
569	Yes	Yes	No	2018	2018	0-11
570	Yes	No	No	2018	2017	12-23
571	Yes	Yes	No	2018	2018	0-11
572	Yes	No	No	2018	2018	0-11
573	Yes	No	No	2018	2018	0-11
574	Yes	Yes	No	2018	2018	0-11
575	Yes	No	No	2018	2018	0-11
576	Yes	Yes	No	2018	2018	0-11
577	Yes	No	No	2018	2018	0-11
578	No	No	No	2018	2016	≥24
579	No	No	No	2018	2016	12-23
580	Yes	Yes	Yes	2018	2017	12-23
581	Yes	No	No	2018	2018	0-11
582	Yes	No	No	2018	2018	0-11
583	Yes	Yes	Yes	2018	2018	0-11
584	Yes	No	No	2018	2018	0-11
585	Yes	Yes	No	2018	2018	0-11
586	Yes	No	No	2018	2018	0-11
587	Yes	No	No	2018	2018	0-11
588	Yes	Yes	Yes	2018	2018	0-11
589	No	No	No	2018	2017	0-11
590	Yes	Yes	No	2018	2018	0-11
591	Yes	No	No	2018	2018	0-11
592	Yes	No	No	2018	2018	0-11
593	Yes	Yes	No	2018	2016	≥24
594	Yes	Yes	No	2018	2017	12-23
595	Yes	No	No	2018	2018	0-11
596	Yes	Yes	No	2018	2018	0-11
597	Yes	Yes	No	2018	2018	0-11
598	Yes	No	No	2018	2017	12-23
599	Yes	Yes	Yes	2018	2018	0-11
600	Yes	Yes	No	2018	2016	≥24
601	Yes	Yes	Yes	2018	2018	0-11
602	Yes	Yes	No	2018	2017	0-11
603	Yes	Yes	Yes	2018	2018	0-11
604	Yes	Yes	No	2018	2018	0-11
605	Yes	No	No	2018	2016	≥24
606	Yes	Yes	No	2018	2018	0-11
607	Yes	Yes	No	2018	2018	0-11
608	Yes	Yes	No	2018	2016	≥24
609	Yes	Yes	No	2018	2018	0-11
610	Yes	No	No	2018	2017	12-23
611	Yes	Yes	No	2018	2017	12-23
612	Yes	No	No	2018	2018	0-11
613	Yes	No	No	2018	2016	≥24
614	No	No	No	2018	2017	12-23
615	Yes	Yes	No	2018	2017	12-23
616	Yes	Yes	Yes	2018	2017	12-23
617	No	No	No	2018	2018	0-11
618	Yes	Yes	No	2018	2017	12-23
619	Yes	Yes	Yes	2018	2017	12-23
620	Yes	Yes	Yes	2018	2018	0-11
621	No	No	No	2018	2017	12-23
622	Yes	Yes	Yes	2018	2018	0-11
623	Yes	Yes	Yes	2018	2018	0-11
624	Yes	Yes	Yes	2018	2018	0-11
625	Yes	Yes	Yes	2018	2017	12-23
626	Yes	Yes	No	2018	2017	12-23
627	Yes	No	No	2018	2018	0-11
628	Yes	No	No	2018	2018	0-11
629	Yes	No	No	2018	2016	≥24
630	Yes	Yes	No	2018	2018	0-11
631	Yes	Yes	No	2018	2016	≥24
632	Yes	Yes	No	2018	2016	≥24
633	Yes	Yes	No	2018	2018	0-11
634	Yes	Yes	No	2018	2017	0-11
635	Yes	Yes	No	2018	2018	0-11
636	Yes	Yes	No	2018	2017	12-23
637	Yes	No	No	2018	2018	0-11
638	Yes	No	No	2018	2018	0-11
639	Yes	No	No	2018	2018	0-11
640	Yes	No	No	2018	2017	12-23
641	Yes	No	No	2018	2016	≥24
642	Yes	Yes	No	2018	2016	12-23
643	Yes	Yes	Yes	2018	2017	12-23
644	Yes	No	No	2018	2018	0-11
645	Yes	Yes	No	2018	2017	12-23
646	Yes	No	No	2018	2018	0-11
647	Yes	Yes	No	2018	2018	0-11
648	Yes	No	No	2018	2017	12-23
649	No	No	No	2018	2017	12-23
650	Yes	No	No	2018	2017	12-23
651	No	No	No	2018	2016	≥24
652	No	No	No	2018	2017	12-23
653	No	No	No	2018	2018	0-11
654	Yes	Yes	Yes	2018	2016	≥24
655	Yes	Yes	Yes	2018	2016	≥24
656	Yes	No	No	2018	2018	0-11
657	No	No	No	2018	2018	0-11
658	No	No	No	2018	2017	12-23
659	No	No	No	2018	2018	0-11
660	Yes	Yes	No	2018	2017	12-23
661	Yes	Yes	No	2018	2018	0-11
662	Yes	No	No	2018	2016	≥24
663	Yes	Yes	No	2018	2018	0-11
664	Yes	No	No	2018	2016	≥24
665	Yes	Yes	Yes	2018	2016	≥24
666	Yes	Yes	No	2018	2018	0-11
667	Yes	No	No	2018	2016	≥24
668	Yes	Yes	No	2018	2018	0-11
669	Yes	Yes	Yes	2018	2016	≥24
670	Yes	Yes	No	2018	2018	0-11
671	Yes	No	No	2018	2018	0-11
672	Yes	Yes	No	2018	2016	≥24
673	Yes	No	No	2018	2018	0-11
674	No	No	No	2018	2016	≥24
675	Yes	Yes	No	2018	2017	0-11
676	Yes	Yes	No	2018	2018	0-11
677	Yes	Yes	No	2018	2017	12-23
678	Yes	Yes	No	2018	2017	12-23
679	Yes	No	No	2018	2017	12-23
680	Yes	Yes	No	2018	2016	≥24
681	No	No	No	2018	2016	≥24
682	No	No	No	2018	2016	≥24
683	No	No	No	2018	2017	12-23
684	No	No	No	2018	2017	12-23
685	No	No	No	2018	2018	0-11
686	Yes	Yes	Yes	2018	2017	12-23
687	Yes	Yes	Yes	2018	2016	≥24
688	No	No	No	2018	2018	0-11
689	No	No	No	2018	2018	0-11
690	Yes	Yes	No	2018	2016	12-23
691	No	No	No	2018	2017	12-23
692	No	No	No	2018	2017	12-23
693	No	No	No	2018	2016	≥24
694	Yes	Yes	Yes	2018	2018	0-11
695	No	No	No	2018	2016	≥24
696	Yes	Yes	Yes	2018	2017	0-11
697	No	No	No	2018	2017	12-23
698	Yes	No	No	2018	2018	0-11
699	Yes	Yes	No	2018	2018	0-11
700	Yes	Yes	Yes	2018	2017	12-23
701	Yes	Yes	Yes	2018	2016	≥24
702	Yes	Yes	Yes	2018	2018	0-11
703	Yes	Yes	Yes	2018	2016	≥24
704	Yes	Yes	Yes	2018	2018	0-11
705	No	No	No	2018	2016	≥24
706	No	No	No	2018	2017	12-23
707	No	No	No	2018	2017	12-23
708	Yes	Yes	No	2018	2018	0-11
709	No	No	No	2018	2017	12-23
710	Yes	Yes	No	2018	2017	12-23
711	No	No	No	2018	2017	12-23
712	Yes	No	No	2018	2018	0-11
713	Yes	Yes	Yes	2018	2018	0-11
714	Yes	Yes	Yes	2018	2017	12-23
715	Yes	Yes	Yes	2018	2018	0-11
716	Yes	Yes	Yes	2018	2017	12-23
717	Yes	Yes	Yes	2018	2017	12-23
718	Yes	Yes	No	2018	2018	0-11
719	Yes	Yes	No	2018	2018	0-11
720	No	No	No	2018	2018	0-11
721	Yes	Yes	Yes	2018	2017	12-23
722	Yes	Yes	Yes	2018	2018	0-11
723	Yes	Yes	No	2018	2017	12-23
724	No	No	No	2018	2018	0-11
725	No	No	No	2018	2018	0-11
726	Yes	Yes	Yes	2018	2017	12-23
727	No	No	No	2018	2016	≥24
728	No	No	No	2018	2017	12-23
729	No	No	No	2018	2017	12-23
730	Yes	Yes	Yes	2018	2017	12-23
731	Yes	Yes	Yes	2018	2018	0-11
732	No	No	No	2018	2017	12-23
733	No	No	No	2018	2016	≥24
734	No	No	No	2018	2017	12-23
735	Yes	Yes	Yes	2018	2016	≥24
736	No	No	No	2018	2016	≥24
737	No	No	No	2018	2017	12-23
738	Yes	Yes	No	2018	2017	12-23
739	Yes	Yes	Yes	2018	2017	12-23
740	No	No	No	2018	2017	12-23
741	No	No	No	2018	2018	0-11
742	No	No	No	2018	2016	≥24
743	Yes	Yes	Yes	2018	2017	12-23
744	Yes	Yes	Yes	2018	2017	12-23
745	Yes	Yes	Yes	2018	2017	12-23
746	No	No	No	2018	2017	12-23
747	No	No	No	2018	2018	0-11
748	Yes	Yes	Yes	2018	2017	12-23
749	Yes	Yes	Yes	2018	2018	0-11
750	No	No	No	2018	2017	12-23
751	No	No	No	2018	2017	12-23
752	Yes	Yes	Yes	2018	2017	12-23
753	Yes	Yes	Yes	2018	2017	0-11
754	No	No	No	2018	2018	0-11
755	Yes	No	No	2018	2017	0-11
756	Yes	Yes	Yes	2018	2017	12-23
757	No	No	No	2018	2017	12-23
758	No	No	No	2018	2017	0-11
759	No	No	No	2018	2017	12-23
760	No	No	No	2018	2017	12-23
761	Yes	Yes	Yes	2018	2017	12-23
762	Yes	Yes	Yes	2018	2016	≥24
763	No	No	No	2018	2016	≥24
764	Yes	No	No	2018	2018	0-11
765	No	No	No	2018	2017	12-23
766	No	No	No	2018	2016	≥24
767	Yes	Yes	Yes	2018	2016	≥24
768	No	No	No	2018	2016	≥24
769	Yes	Yes	Yes	2018	2016	12-23
770	No	No	No	2018	2016	≥24
771	No	No	No	2018	2017	12-23
772	No	No	No	2018	2017	0-11
773	Yes	Yes	No	2018	2018	0-11
774	Yes	Yes	No	2018	2018	0-11
775	Yes	Yes	Yes	2018	2018	0-11
776	No	No	No	2018	2017	0-11
777	Yes	Yes	Yes	2018	2017	0-11
778	No	No	No	2018	2017	12-23
779	No	No	No	2018	2017	12-23
780	No	No	No	2018	2017	12-23
781	Yes	Yes	Yes	2018	2017	0-11
782	No	No	No	2018	2017	12-23
783	No	No	No	2018	2017	12-23
784	Yes	Yes	Yes	2018	2017	12-23
785	Yes	Yes	No	2018	2018	0-11
786	Yes	Yes	Yes	2018	2017	12-23
787	Yes	Yes	Yes	2018	2018	0-11
788	Yes	No	No	2018	2018	0-11
789	No	No	No	2018	2016	≥24
790	No	No	No	2018	2017	12-23
791	No	No	No	2018	2016	≥24
792	No	No	No	2018	2016	≥24
793	No	No	No	2018	2018	0-11
794	No	No	No	2018	2017	12-23
795	Yes	Yes	Yes	2018	2018	0-11
796	No	No	No	2018	2018	0-11
797	No	No	No	2018	2017	12-23
798	No	No	No	2018	2017	12-23
799	No	No	No	2018	2018	0-11
800	No	No	No	2018	2017	12-23
801	No	No	No	2018	2017	12-23
802	No	No	No	2018	2017	12-23
803	No	No	No	2018	2018	0-11
804	No	No	No	2018	2016	≥24
805	No	No	No	2018	2018	0-11
806	No	No	No	2018	2017	0-11
807	No	No	No	2018	2018	0-11
808	No	No	No	2018	2018	0-11
809	No	No	No	2018	2016	≥24
810	No	No	No	2018	2016	≥24
811	No	No	No	2018	2018	0-11
812	No	No	No	2018	2017	12-23
813	No	No	No	2019	2017	12-23
814	Yes	Yes	Yes	2019	2016	≥24
815	Yes	Yes	Yes	2019	2018	0-11
816	Yes	Yes	No	2019	2018	0-11
817	No	No	No	2019	2017	12-23
818	No	No	No	2019	2018	0-11
819	No	No	No	2019	2018	0-11
820	Yes	Yes	Yes	2019	2018	0-11
821	No	No	No	2019	2018	0-11
822	Yes	Yes	Yes	2019	2017	12-23
823	Yes	Yes	Yes	2019	2016	≥24
824	No	No	No	2019	2016	≥24
825	Yes	Yes	No	2019	2018	0-11
826	Yes	Yes	Yes	2019	2018	0-11
827	No	No	No	2019	2016	≥24
828	No	No	No	2019	2016	≥24
829	Yes	Yes	Yes	2019	2017	12-23
830	No	No	No	2019	2018	0-11
831	No	No	No	2019	2016	≥24
832	No	No	No	2019	2018	0-11
833	No	No	No	2019	2018	0-11
834	Yes	Yes	Yes	2019	2017	12-23
835	No	No	No	2019	2016	≥24
836	No	No	No	2019	2017	≥24
837	Yes	Yes	Yes	2019	2016	≥24
838	Yes	Yes	No	2019	2018	0-11
839	Yes	Yes	Yes	2019	2017	12-23
840	Yes	Yes	Yes	2019	2016	≥24
841	No	No	No	2019	2018	0-11
842	Yes	Yes	Yes	2019	2018	0-11
843	No	No	No	2019	2017	≥24
844	Yes	Yes	Yes	2019	2017	12-23
845	Yes	Yes	Yes	2019	2017	12-23
846	Yes	Yes	Yes	2019	2016	≥24
847	No	No	No	2019	2018	0-11
848	No	No	No	2019	2016	≥24
849	No	No	No	2019	2018	12-23
850	No	No	No	2019	2017	12-23
851	No	No	No	2019	2017	12-23
852	No	No	No	2019	2017	12-23
853	No	No	No	2019	2018	0-11
854	No	No	No	2019	2019	0-11
855	No	No	No	2019	2018	0-11
856	Yes	Yes	Yes	2019	2017	12-23
857	Yes	Yes	Yes	2019	2017	12-23
858	No	No	No	2019	2017	12-23
859	Yes	Yes	Yes	2019	2017	12-23
860	No	No	No	2019	2017	12-23
861	No	No	No	2018	2018	0-11
862	Yes	No	No	2018	2018	0-11
863	Yes	No	No	2018	2017	12-23
864	No	No	No	2018	2018	0-11
865	No	No	No	2019	2016	≥24
866	Yes	Yes	Yes	2019	2017	12-23
867	No	No	No	2019	2017	12-23
868	No	No	No	2019	2017	12-23
869	No	No	No	2019	2017	12-23
870	No	No	No	2019	2018	0-11
871	No	No	No	2019	2017	12-23
872	No	No	No	2019	2018	0-11
873	No	No	No	2019	2017	12-23
874	No	No	No	2019	2018	0-11
875	Yes	Yes	Yes	2019	2017	12-23
876	No	No	No	2019	2019	0-11
877	No	No	No	2019	2017	12-23
878	Yes	No	No	2019	2018	0-11
879	Yes	Yes	Yes	2019	2018	0-11
880	No	No	No	2019	2017	12-23
881	No	No	No	2019	2016	≥24
882	No	No	No	2018	2017	12-23
883	Yes	Yes	Yes	2019	2017	12-23
884	No	No	No	2019	2018	0-11
885	Yes	Yes	No	2019	2018	0-11
886	Yes	Yes	Yes	2019	2016	≥24
887	No	No	No	2019	2017	12-23
888	No	No	No	2019	2016	≥24
889	No	No	No	2019	2016	≥24
890	No	No	No	2019	2016	≥24
891	Yes	Yes	Yes	2019	2018	0-11
892	No	No	No	2019	2017	12-23
893	No	No	No	2019	2017	12-23
894	No	No	No	2019	2017	12-23
895	No	No	No	2019	2018	0-11
896	No	No	No	2019	2016	≥24
897	No	No	No	2019	2016	≥24
898	Yes	Yes	Yes	2019	2018	0-11
899	Yes	Yes	Yes	2019	2017	12-23
900	Yes	Yes	Yes	2019	2016	≥24
901	Yes	Yes	No	2019	2018	0-11
902	Yes	Yes	Yes	2019	2018	12-23
903	Yes	Yes	Yes	2019	2018	0-11
904	No	No	No	2019	2018	0-11
905	Yes	Yes	Yes	2019	2016	≥24
906	No	No	No	2019	2017	12-23
907	Yes	Yes	Yes	2019	2017	12-23
908	No	No	No	2019	2018	0-11
909	No	No	No	2019	2016	≥24
910	No	No	No	2019	2016	≥24
911	No	No	No	2019	2016	≥24
912	No	No	No	2019	2016	≥24
913	No	No	No	2019	2016	≥24
914	No	No	No	2019	2016	≥24
915	No	No	No	2019	2018	12-23
916	No	No	No	2019	2018	0-11
917	No	No	No	2019	2016	≥24
918	Yes	Yes	Yes	2019	2018	0-11
919	Yes	Yes	No	2019	2018	0-11
920	Yes	Yes	Yes	2019	2016	≥24
921	Yes	Yes	Yes	2019	2017	12-23
922	No	No	No	2019	2017	12-23
923	No	No	No	2019	2017	12-23
924	No	No	No	2019	2017	12-23
925	No	No	No	2019	2018	0-11
926	No	No	No	2019	2016	≥24
927	Yes	Yes	Yes	2019	2018	0-11
928	No	No	No	2019	2016	≥24
929	No	No	No	2019	2017	12-23
930	No	No	No	2019	2016	≥24
931	No	No	No	2019	2016	≥24
932	No	No	No	2019	2017	12-23
933	No	No	No	2019	2017	12-23
934	No	No	No	2019	2018	0-11
935	No	No	No	2019	2018	0-11
936	Yes	Yes	Yes	2019	2016	≥24
937	Yes	Yes	Yes	2019	2017	12-23
938	Yes	Yes	Yes	2019	2018	0-11
939	No	No	No	2019	2016	≥24
940	Yes	Yes	Yes	2019	2016	≥24
941	Yes	Yes	Yes	2019	2016	≥24
942	Yes	Yes	Yes	2019	2017	12-23
943	No	No	No	2019	2017	12-23
944	No	No	No	2019	2017	12-23
945	Yes	Yes	Yes	2019	2016	≥24
946	Yes	Yes	Yes	2019	2017	12-23
947	No	No	No	2019	2017	12-23
948	No	No	No	2019	2017	12-23
949	No	No	No	2019	2016	≥24
950	No	No	No	2019	2017	12-23
951	No	No	No	2019	2016	≥24
952	No	No	No	2019	2016	≥24
953	No	No	No	2019	2018	0-11
954	Yes	Yes	Yes	2019	2018	0-11
955	No	No	No	2019	2016	≥24
956	Yes	Yes	Yes	2019	2016	≥24
957	Yes	Yes	Yes	2019	2018	0-11
958	Yes	Yes	Yes	2019	2018	0-11
959	No	No	No	2019	2019	0-11
960	Yes	Yes	Yes	2019	2018	0-11
961	Yes	Yes	Yes	2019	2017	12-23
962	Yes	Yes	Yes	2019	2018	0-11
963	Yes	Yes	Yes	2019	2018	0-11
964	Yes	Yes	No	2019	2018	0-11
965	Yes	Yes	Yes	2019	2017	12-23
966	Yes	Yes	Yes	2019	2018	0-11
967	Yes	Yes	Yes	2019	2018	0-11
968	Yes	Yes	Yes	2019	2018	12-23
969	Yes	Yes	Yes	2019	2018	12-23
970	Yes	Yes	Yes	2019	2018	0-11
971	Yes	Yes	Yes	2019	2018	0-11
972	Yes	Yes	Yes	2019	2018	0-11
973	Yes	Yes	Yes	2019	2018	0-11
974	Yes	Yes	Yes	2019	2017	12-23
975	Yes	Yes	Yes	2019	2018	12-23
976	Yes	Yes	Yes	2019	2018	0-11
977	Yes	Yes	Yes	2019	2018	0-11
978	Yes	Yes	Yes	2019	2018	0-11
979	Yes	Yes	Yes	2019	2018	0-11
980	Yes	Yes	Yes	2019	2018	12-23
981	Yes	Yes	Yes	2019	2017	12-23
982	Yes	Yes	Yes	2019	2017	12-23
983	Yes	Yes	Yes	2019	2018	0-11
984	Yes	Yes	Yes	2019	2017	12-23
985	Yes	Yes	Yes	2019	2018	0-11
986	Yes	Yes	Yes	2019	2018	12-23
987	No	No	No	2019	2016	≥24
988	Yes	Yes	Yes	2019	2018	0-11
989	No	No	No	2019	2018	12-23
990	No	No	No	2019	2017	12-23
991	Yes	Yes	Yes	2019	2017	12-23
992	No	No	No	2019	2019	0-11
993	Yes	Yes	Yes	2019	2018	0-11
994	No	No	No	2019	2017	12-23
995	Yes	No	No	2019	2018	0-11
996	Yes	Yes	Yes	2019	2018	0-11
997	Yes	No	No	2019	2017	12-23
998	No	No	No	2019	2017	12-23
999	Yes	Yes	Yes	2019	2018	0-11
1000	No	No	No	2019	2018	0-11
1001	Yes	Yes	Yes	2019	2017	≥24
1002	Yes	Yes	Yes	2019	2018	0-11
1003	No	No	No	2019	2017	12-23
1004	Yes	Yes	Yes	2019	2018	12-23
1005	No	No	No	2019	2018	0-11
1006	No	No	No	2019	2019	0-11
1007	Yes	Yes	Yes	2019	2017	12-23
1008	No	No	No	2019	2016	≥24
1009	No	No	No	2019	2017	12-23
1010	No	No	No	2019	2017	12-23
1011	No	No	No	2019	2017	≥24
1012	Yes	Yes	Yes	2019	2016	≥24
1013	Yes	Yes	Yes	2019	2018	0-11
1014	Yes	Yes	Yes	2019	2018	12-23
1015	No	No	No	2019	2019	0-11
1016	Yes	Yes	Yes	2019	2018	0-11
1017	Yes	Yes	Yes	2019	2017	12-23
1018	No	No	No	2019	2017	12-23
1019	Yes	Yes	Yes	2019	2018	0-11
1020	Yes	Yes	Yes	2019	2017	12-23
1021	Yes	Yes	Yes	2019	2017	12-23
1022	Yes	Yes	Yes	2019	2016	≥24
1023	No	No	No	2019
1024	Yes	Yes	Yes	2019	2018	0-11
1025	Yes	Yes	Yes	2019	2017	12-23
1026	Yes	Yes	Yes	2019	2017	12-23
1027	Yes	Yes	Yes	2019	2017	12-23
1028	Yes	Yes	Yes	2019	2018	12-23
1029	Yes	Yes	Yes	2019	2018	0-11
1030	No	No	No	2019	2018	0-11
1031	No	No	No	2019	2018	0-11
1032	Yes	Yes	Yes	2019	2016	≥24
1033	Yes	Yes	Yes	2019	2016	≥24
1034	Yes	Yes	Yes	2019	2017	≥24
1035	Yes	Yes	Yes	2019	2018	0-11
1036	Yes	Yes	Yes	2019	2018	12-23
1037	Yes	No	No	2019	2019	0-11
1038	Yes	Yes	Yes	2019	2017	≥24
1039	Yes	Yes	Yes	2019	2017	12-23
1040	No	No	No	2019	2018	0-11
1041	Yes	Yes	Yes	2019	2017	12-23
1042	Yes	Yes	Yes	2019	2018	0-11
1043	Yes	Yes	Yes	2019	2018	0-11
1044	Yes	Yes	Yes	2019	2018
1045	Yes	No	No	2019	2018	0-11
1046	Yes	Yes	Yes	2019	2018	0-11
1047	No	No	No	2019	2019	0-11
1048	Yes	Yes	Yes	2019	2017	12-23
1049	No	No	No	2019	2016	≥24
1050	No	No	No	2019	2016	≥24
1051	No	No	No	2019	2016	≥24
1052	Yes	Yes	Yes	2019	2018	0-11
1053	No	No	No	2019	2018	0-11
1054	No	No	No	2019	2017	12-23
1055	No	No	No	2019	2017	12-23
1056	No	No	No	2019	2017	≥24
1057	No	No	No	2019	2016	≥24
1058	Yes	Yes	Yes	2019	2018	0-11
1059	No	No	No	2019	2017	12-23
1060	No	No	No	2019	2017	≥24
1061	No	No	No	2019	2016	≥24
1062	Yes	Yes	Yes	2019	2016	≥24
1063	No	No	No	2019	2017	12-23
1064	No	No	No	2019	2018	0-11
1065	Yes	Yes	No	2019	2018	0-11
1066	Yes	Yes	Yes	2019	2018	12-23
1067	No	No	No	2019	2018	12-23
1068	Yes	Yes	No	2019	2018	0-11
1069	No	No	No	2019	2017	12-23
1070	No	No	No	2019	2018	12-23
1071	No	No	No	2019	2017	12-23
1072	No	No	No	2019	2016	≥24
1073	No	No	No	2019	2017	12-23
1074	No	No	No	2019	2018	0-11
1075	No	No	No	2019	2018	12-23
1076	No	No	No	2019	2018	0-11
1077	No	No	No	2019	2019	0-11
1078	No	No	No	2019	2017	12-23
1079	No	No	No	2019	2017	12-23
1080	No	No	No	2019	2019	0-11
1081	No	No	No	2019	2019	0-11
1082	No	No	No	2019	2018	0-11
1083	No	No	No	2019	2016	≥24
1084	No	No	No	2019	2017	≥24
1085	Yes	No	No	2019	2018	0-11
1086	No	No	No	2019	2018	12-23
1087	No	No	No	2019	2018	0-11
1088	No	No	No	2019	2016	≥24
1089	No	No	No	2019	2016	≥24
1090	No	No	No	2019	2017	12-23
1091	No	No	No	2019	2017	12-23
1092	No	No	No	2019	2018	0-11
1093	No	No	No	2019	2017	12-23
1094	Yes	Yes	No	2019	2018	0-11
1095	Yes	Yes	Yes	2019	2018	0-11
1096	Yes	Yes	Yes	2019	2018	0-11
1097	Yes	No	No	2019	2017	12-23
1098	No	No	No	2019	2017	12-23
1099	Yes	Yes	Yes	2019	2016	≥24
1100	Yes	Yes	Yes	2019	2017	12-23
1101	Yes	Yes	Yes	2019	2016	≥24
1102	No	No	No	2019	2017	≥24
1103	No	No	No	2019	2017	12-23
1104	No	No	No	2019	2016	≥24
1105	No	No	No	2019	2017	12-23
1106	No	No	No	2019	2017	12-23
1107	No	No	No	2019	2018	0-11
1108	No	No	No	2019	2018	0-11
1109	No	No	No	2019	2017	12-23
1110	No	No	No	2019	2017	12-23
1111	No	No	No	2019	2018	0-11
1112	No	No	No	2019	2017	12-23
1113	Yes	Yes	Yes	2019	2017	12-23
1114	Yes	Yes	Yes	2019	2017	12-23
1115	Yes	Yes	Yes	2019	2016	≥24
1116	Yes	Yes	Yes	2019	2018	0-11
1117	Yes	Yes	Yes	2019	2018	0-11
1118	Yes	Yes	Yes	2019	2017	12-23
1119	Yes	Yes	Yes	2019	2018	0-11
1120	Yes	Yes	Yes	2019	2017	12-23
1121	Yes	Yes	No	2019	2017	12-23
1122	Yes	Yes	Yes	2019	2016	≥24
1123	Yes	Yes	Yes	2019	2018	0-11
1124	Yes	Yes	Yes	2019	2017	12-23
1125	Yes	Yes	Yes	2019	2016	≥24
1126	No	No	No	2019	2018	0-11
1127	No	No	No	2019	2019	0-11
1128	Yes	Yes	Yes	2019	2017	12-23
1129	Yes	Yes	Yes	2019	2018	12-23
1130	No	No	No	2019	2017	12-23
1131	No	No	No	2019	2017	12-23
1132	No	No	No	2019	2017	12-23
1133	No	No	No	2019	2016	≥24
1134	Yes	Yes	Yes	2019	2017	12-23
1135	Yes	Yes	Yes	2019	2018	0-11
1136	Yes	Yes	Yes	2019	2016	≥24
1137	Yes	Yes	Yes	2019	2017	12-23
1138	Yes	Yes	No	2019	2016	≥24
1139	Yes	Yes	No	2019	2017	12-23
1140	Yes	Yes	No	2019	2016	≥24
1141	Yes	Yes	Yes	2019	2018	0-11
1142	Yes	Yes	Yes	2019	2017	12-23
1143	No	No	No	2019	2016	≥24
1144	Yes	Yes	Yes	2019	2016	≥24
1145	Yes	Yes	Yes	2019	2018	12-23
1146	Yes	Yes	Yes	2019	2018	0-11
1147	No	No	No	2019	2016	≥24
1148	Yes	Yes	Yes	2019	2017	12-23
1149	Yes	Yes	Yes	2019	2018	0-11
1150	No	No	No	2019	2017	12-23
1151	No	No	No	2019	2016	≥24
1152	No	No	No	2019	2018	0-11
1153	Yes	No	No	2019	2017	12-23
1154	Yes	No	No	2019	2016	≥24
1155	No	No	No	2019	2017	12-23
1156	No	No	No	2019	2017	≥24
1157	No	No	No	2019	2017	12-23
1158	Yes	Yes	Yes	2019	2017	12-23
1159	No	No	No	2019	2017	12-23
1160	No	No	No	2019	2018	0-11
1161	Yes	Yes	Yes	2019	2017	12-23
1162	Yes	Yes	Yes	2019	2018	0-11
1163	Yes	Yes	Yes	2019	2017	12-23
1164	No	No	No	2019	2016	≥24
1165	Yes	Yes	Yes	2019	2015	≥24
1166	No	No	No	2019	2017	12-23
1167	No	No	No	2019	2017	12-23
1168	Yes	Yes	Yes	2019	2017	12-23
1169	Yes	Yes	Yes	2019	2018	0-11
1170	Yes	Yes	Yes	2019	2017	≥24
1171	No	No	No	2019	2018	0-11
1172	Yes	Yes	Yes	2019	2017	12-23
1173	Yes	Yes	Yes	2019	2016	≥24
1174	Yes	Yes	Yes	2019	2017	12-23
1175	Yes	Yes	Yes	2019	2018	0-11
1176	Yes	Yes	No	2019	2018	0-11
1177	Yes	No	No	2019	2019	0-11
1178	No	No	No	2019	2019	0-11
1179	Yes	Yes	Yes	2019	2018	0-11
1180	Yes	Yes	Yes	2019	2018	0-11
1181	Yes	Yes	Yes	2019	2018	12-23
1182	Yes	Yes	Yes	2019	2018	0-11
1183	Yes	No	No	2019	2018	0-11
1184	Yes	Yes	Yes	2019	2017	≥24
1185	Yes	Yes	Yes	2019	2016	≥24
1186	Yes	Yes	Yes	2019	2016	≥24
1187	Yes	Yes	Yes	2019	2017	≥24
1188	Yes	Yes	Yes	2019	2017	12-23
1189	Yes	Yes	Yes	2019	2017	12-23
1190	Yes	Yes	Yes	2019	2016	≥24
1191	Yes	Yes	Yes	2019	2017	12-23
1192	Yes	Yes	Yes	2019	2016	≥24
1193	Yes	Yes	Yes	2019	2018	0-11
1194	Yes	Yes	Yes	2019	2018	0-11
1195	Yes	Yes	Yes	2019	2018	0-11
1196	Yes	Yes	Yes	2019	2018	0-11
1197	Yes	Yes	Yes	2019	2018	0-11
1198	Yes	Yes	Yes	2019	2017	12-23
1199	Yes	Yes	Yes	2019	2016	≥24
1200	Yes	Yes	Yes	2019	2017	12-23
1201	Yes	Yes	No	2019	2018	0-11
1202	Yes	Yes	Yes	2019	2016	≥24
1203	Yes	Yes	Yes	2019	2017	12-23
1204	Yes	Yes	Yes	2019	2016	≥24
1205	Yes	Yes	Yes	2019	2017	12-23
1206	Yes	Yes	Yes	2019	2017	12-23
1207	Yes	Yes	Yes	2019	2018	0-11
1208	Yes	No	No	2019	2019	0-11
1209	No	No	No	2019	2018	0-11
1210	Yes	Yes	Yes	2019	2018	0-11
1211	Yes	Yes	Yes	2019	2016	≥24
1212	Yes	Yes	Yes	2019	2017	12-23
1213	Yes	Yes	Yes	2019	2017	12-23
1214	Yes	Yes	Yes	2019	2017	12-23
1215	No	No	No	2019	2017	12-23
1216	Yes	Yes	Yes	2019	2017	12-23
1217	Yes	Yes	Yes	2019	2017	12-23
1218	Yes	Yes	Yes	2019	2017	12-23
1219	Yes	Yes	Yes	2019	2018	0-11
1220	Yes	Yes	Yes	2019	2017	12-23
1221	Yes	Yes	Yes	2019	2018	0-11
1222	No	No	No	2019	2018	0-11
1223	Yes	Yes	Yes	2019	2017	12-23
1224	Yes	No	No	2019	2016	≥24
1225	Yes	Yes	Yes	2019	2016	≥24
1226	No	No	No	2019	2017	12-23
1227	No	No	No	2019	2018	0-11
1228	No	No	No	2019	2017	12-23
1229	Yes	Yes	No	2019	2018	0-11
1230	Yes	Yes	Yes	2019	2017	12-23
1231	Yes	Yes	Yes	2019	2017	12-23
1232	Yes	Yes	Yes	2019	2017	12-23
1233	Yes	Yes	Yes	2019	2018	0-11
1234	No	No	No	2019	2017	12-23
1235	Yes	Yes	Yes	2019	2018	0-11
1236	Yes	Yes	Yes	2019	2018	12-23
1237	Yes	Yes	Yes	2019	2018	12-23
1238	Yes	Yes	Yes	2019	2016	≥24
1239	Yes	No	No	2019	2018	0-11
1240	Yes	Yes	Yes	2019	2017	12-23
1241	No	No	No	2019	2016	≥24
1242	Yes	Yes	No	2019	2018	0-11
1243	Yes	Yes	Yes	2019	2017	≥24
1244	Yes	Yes	Yes	2019	2017	12-23
1245	Yes	Yes	Yes	2019	2016	≥24
1246	Yes	Yes	Yes	2019	2017	≥24
1247	Yes	Yes	Yes	2019	2018	0-11
1248	Yes	Yes	Yes	2019	2017	12-23
1249	Yes	Yes	Yes	2019	2018	12-23
1250	Yes	Yes	Yes	2019	2016	≥24
1251	Yes	Yes	Yes	2019	2016	≥24
1252	Yes	Yes	Yes	2019	2018	0-11
1253	Yes	Yes	Yes	2019	2016	≥24
1254	Yes	Yes	Yes	2019	2016	≥24
1255	Yes	Yes	Yes	2019	2018	0-11
1256	Yes	Yes	Yes	2019	2016	≥24
1257	Yes	Yes	Yes	2019	2018	12-23
1258	Yes	Yes	Yes	2019	2016	≥24
1259	Yes	Yes	Yes	2019	2018	0-11
1260	Yes	Yes	No	2019	2018	0-11
1261	Yes	Yes	Yes	2019	2016	≥24
1262	Yes	Yes	Yes	2019	2018	0-11
1263	Yes	Yes	Yes	2019	2018	0-11
1264	Yes	Yes	Yes	2019	2018	0-11
1265	Yes	Yes	Yes	2019	2017	≥24
1266	Yes	Yes	Yes	2019	2017	12-23
1267	Yes	Yes	Yes	2019	2018	0-11
1268	Yes	Yes	Yes	2019	2018	12-23
1269	Yes	Yes	Yes	2019	2016	≥24
1270	Yes	Yes	Yes	2019	2018	0-11
1271	Yes	Yes	Yes	2019	2016	≥24
1272	Yes	Yes	Yes	2019	2018	0-11
1273	Yes	Yes	Yes	2019	2017	12-23
1274	Yes	Yes	Yes	2019	2018	0-11
1275	Yes	Yes	Yes	2019	2016	≥24
1276	Yes	Yes	Yes	2019	2018	0-11
1277	No	No	No	2019	2019	0-11
1278	Yes	Yes	Yes	2019	2016	≥24
1279	Yes	Yes	Yes	2019	2016	≥24
1280	No	No	No	2019	2017	12-23
1281	Yes	Yes	Yes	2019	2017	12-23
1282	Yes	Yes	Yes	2019	2016	≥24
1283	Yes	Yes	Yes	2019	2016	≥24
1284	Yes	Yes	Yes	2019	2016	≥24
1285	Yes	Yes	Yes	2019	2016	≥24
1286	No	No	No	2019	2017	≥24
1287	Yes	Yes	Yes	2019	2016	≥24
1288	Yes	Yes	Yes	2019	2016	≥24
1289	Yes	Yes	Yes	2019	2016	≥24
1290	Yes	Yes	Yes	2019	2017	12-23
1291	Yes	Yes	Yes	2019	2016	≥24
1292	Yes	Yes	Yes	2019	2018	0-11
1293	No	No	No	2019	2017	≥24
1294	No	No	No	2019	2017	12-23
1295	No	No	No	2019	2016	≥24
1296	No	No	No	2019	2016	≥24
1297	No	No	No	2019	2016	≥24
1298	Yes	Yes	Yes	2019	2018	0-11
1299	Yes	Yes	Yes	2019	2016	≥24
1300	No	No	No	2019	2016	≥24
1301	No	No	No	2019	2016	≥24
1302	No	No	No	2019	2016	≥24
1303	Yes	Yes	Yes	2019	2018	0-11
1304	Yes	Yes	Yes	2019	2017	12-23
1305	Yes	Yes	Yes	2019	2016	≥24
1306	No	No	No	2019	2017	12-23
1307	Yes	Yes	Yes	2019	2017	12-23
1308	Yes	Yes	Yes	2019	2017	12-23
1309	Yes	Yes	No	2019	2016	≥24
1310	Yes	Yes	Yes	2019	2018	0-11
1311	No	No	No	2019	2018	0-11
1312	No	No	No	2019	2018	0-11
1313	Yes	Yes	Yes	2019	2018	12-23
1314	No	No	No	2019	2018	0-11
1315	No	No	No	2019	2017	12-23
1316	No	No	No	2019	2017	≥24
1317	Yes	Yes	Yes	2019	2018	0-11
1318	No	No	No	2019	2017	12-23
1319	No	No	No	2019	2016	≥24
1320	Yes	Yes	Yes	2019	2017	12-23
1321	Yes	No	No	2019	2016	≥24
1322	Yes	Yes	Yes	2019	2016	≥24
1323	Yes	No	No	2019	2016	≥24
1324	Yes	Yes	Yes	2019	2016	≥24
1325	No	No	No	2019	2016	≥24
1326	No	No	No	2019	2018	0-11
1327	Yes	Yes	Yes	2019	2017	12-23
1328	No	No	No	2019	2017	12-23
1329	Yes	Yes	Yes	2019	2018	0-11
1330	Yes	Yes	Yes	2019	2016	≥24
1331	Yes	Yes	Yes	2019	2018	0-11
1332	Yes	Yes	Yes	2019	2016	≥24
1333	Yes	Yes	Yes	2019	2017	12-23
1334	Yes	Yes	Yes	2019	2017	12-23
1335	Yes	Yes	Yes	2019	2016	≥24
1336	Yes	Yes	Yes	2019	2016	≥24
1337	Yes	Yes	Yes	2019	2016	≥24
1338	Yes	Yes	Yes	2019	2017	12-23
1339	No	No	No	2019	2018	0-11
1340	No	No	No	2019	2017	12-23
1341	No	No	No	2019
1342	Yes	Yes	Yes	2019	2018	12-23
1343	Yes	Yes	Yes	2019	2018	0-11
1344	Yes	Yes	Yes	2019	2018	0-11
1345	Yes	Yes	Yes	2019	2016	≥24
1346	Yes	Yes	Yes	2019	2016	≥24
1347	Yes	Yes	Yes	2019	2016	≥24
1348	Yes	Yes	Yes	2019	2018	12-23
1349	Yes	Yes	Yes	2019	2017	12-23
1350	No	No	No	2019	2018	0-11
1351	No	No	No	2019	2018	0-11
1352	Yes	Yes	Yes	2019	2018	0-11
1353	Yes	Yes	Yes	2019	2018	0-11
1354	Yes	Yes	Yes	2019	2018	0-11
1355	Yes	No	No	2019	2019	0-11
1356	Yes	Yes	Yes	2019	2018	0-11
1357	Yes	Yes	Yes	2019	2018	0-11
1358	Yes	Yes	Yes	2019	2018	12-23
1359	Yes	Yes	Yes	2019	2016	≥24
1360	Yes	Yes	No	2019	2015	≥24
1361	Yes	Yes	Yes	2019	2017	≥24
1362	Yes	Yes	Yes	2019	2016	≥24
1363	Yes	Yes	Yes	2019	2017	≥24
1364	Yes	Yes	Yes	2019	2018	0-11
1365	Yes	Yes	Yes	2019	2018	0-11
1366	Yes	Yes	Yes	2019	2018	0-11
1367	Yes	Yes	Yes	2019	2018	0-11
1368	No	No	No	2019	2017	12-23
1369	Yes	Yes	Yes	2019	2017	12-23
1370	Yes	Yes	Yes	2019	2017	12-23
1371	Yes	No	No	2019	2016	≥24
1372	Yes	Yes	Yes	2019	2017	≥24
1373	Yes	Yes	Yes	2019	2017	≥24
1374	Yes	Yes	Yes	2019	2018	0-11
1375	Yes	Yes	No	2019	2017	12-23
1376	Yes	Yes	Yes	2019	2016	≥24
1377	Yes	No	No	2019	2018	0-11
1378	Yes	Yes	Yes	2019	2018	0-11
1379	Yes	Yes	Yes	2019	2018	0-11
1380	Yes	Yes	Yes	2019	2017	12-23
1381	Yes	No	No	2019	2017	12-23
1382	Yes	Yes	Yes	2019	2018	0-11
1383	Yes	Yes	Yes	2019	2016	≥24
1384	No	No	No	2019	2018	0-11
1385	Yes	Yes	Yes	2019	2016	≥24
1386	Yes	Yes	Yes	2019	2017	≥24
1387	Yes	Yes	Yes	2019	2016	≥24
1388	Yes	Yes	No	2019	2018	0-11
1389	Yes	Yes	Yes	2019	2018	0-11
1390	Yes	Yes	Yes	2019	2018	0-11
1391	Yes	Yes	Yes	2019	2017	12-23
1392	Yes	Yes	Yes	2019	2017	12-23
1393	Yes	Yes	Yes	2019	2016	≥24
1394	Yes	Yes	Yes	2019	2016	≥24
1395	Yes	Yes	Yes	2019	2017	12-23
1396	Yes	Yes	Yes	2019	2016	≥24
1397	Yes	No	No	2019	2017	12-23
1398	Yes	Yes	Yes	2019	2017	12-23
1399	Yes	Yes	Yes	2019	2016	≥24
1400	Yes	Yes	Yes	2019	2017	≥24
1401	Yes	Yes	Yes	2019	2017	12-23
1402	Yes	Yes	No	2019	2017	12-23
1403	Yes	No	No	2019	2016	≥24
1404	Yes	No	No	2019	2016	≥24
1405	Yes	Yes	Yes	2019	2017	12-23
1406	Yes	Yes	Yes	2019	2017	≥24
1407	Yes	No	No	2019	2017	≥24
1408	Yes	Yes	Yes	2019	2018	0-11
1409	Yes	Yes	Yes	2019	2018	0-11
1410	Yes	Yes	Yes	2019	2018	12-23
1411	Yes	Yes	Yes	2019	2017	12-23
1412	Yes	Yes	Yes	2019	2018	0-11
1413	Yes	Yes	Yes	2019	2017	12-23
1414	Yes	Yes	Yes	2019	2018	0-11
1415	Yes	Yes	Yes	2019	2017	≥24
1416	No	No	No	2019	2016	≥24
1417	Yes	Yes	Yes	2019	2018	12-23
1418	Yes	Yes	Yes	2019	2015	≥24
1419	Yes	Yes	Yes	2019	2017	12-23
1420	Yes	Yes	Yes	2019	2017	12-23
1421	Yes	Yes	Yes	2019	2016	≥24
1422	No	No	No	2019	2019	0-11
1423	Yes	Yes	Yes	2019	2017	12-23
1424	Yes	No	No	2019	2019	0-11
1425	Yes	Yes	No	2019	2018	0-11
1426	Yes	Yes	Yes	2019	2018	0-11
1427	Yes	Yes	Yes	2019	2018	0-11
1428	Yes	Yes	Yes	2019	2018	0-11
1429	Yes	Yes	Yes	2019	2017	12-23
1430	Yes	Yes	Yes	2019	2017	12-23
1431	Yes	Yes	Yes	2019	2018	0-11
1432	Yes	No	No	2019	2018	0-11
1433	Yes	Yes	Yes	2019	2018	12-23
1434	Yes	No	No	2019	2017	12-23
1435	Yes	No	No	2019	2017	≥24
1436	No	No	No	2019	2019	0-11
1437	Yes	Yes	No	2019	2018	0-11
1438	Yes	Yes	Yes	2019	2018	0-11
1439	Yes	Yes	Yes	2019	2016	≥24
1440	Yes	Yes	Yes	2019	2017	≥24
1441	Yes	Yes	Yes	2019	2018	0-11
1442	Yes	Yes	Yes	2019	2017	12-23
1443	Yes	Yes	Yes	2019	2018	0-11
1444	Yes	No	No	2019	2018	0-11
1445	Yes	Yes	Yes	2019	2018	12-23
1446	Yes	Yes	Yes	2019	2018	0-11
1447	Yes	Yes	Yes	2019	2018	0-11
1448	Yes	Yes	Yes	2019	2016	≥24
1449	Yes	Yes	Yes	2019	2017	12-23
1450	Yes	Yes	Yes	2019	2017	12-23
1451	Yes	Yes	Yes	2019	2017	12-23
1452	Yes	Yes	Yes	2019	2017	12-23
1453	Yes	Yes	Yes	2019	2018	0-11
1454	Yes	Yes	Yes	2019	2018	0-11
1455	Yes	No	No	2019	2018	0-11
1456	Yes	Yes	Yes	2019	2016	≥24
1457	Yes	Yes	Yes	2019	2016	≥24
1458	Yes	Yes	Yes	2019	2016	≥24
1459	Yes	Yes	Yes	2019	2017	12-23
1460	Yes	Yes	Yes	2019	2017	12-23
1461	Yes	Yes	Yes	2019	2016	≥24
1462	Yes	Yes	Yes	2019	2018	0-11
1463	Yes	Yes	Yes	2019	2017	12-23
1464	No	No	No	2019	2016	≥24
1465	Yes	Yes	Yes	2019	2018	12-23
1466	No	No	No	2019	2018	12-23
1467	Yes	Yes	Yes	2019	2018	0-11
1468	Yes	Yes	Yes	2019	2018	0-11
1469	Yes	Yes	Yes	2019	2017	≥24
1470	Yes	Yes	Yes	2019	2018	12-23
1471	Yes	Yes	No	2019	2019	0-11
1472	No	No	No	2019	2016	≥24
1473	No	No	No	2019	2018	12-23
1474	No	No	No	2019	2019	0-11
1475	Yes	Yes	Yes	2019	2018	12-23
1476	Yes	Yes	Yes	2019	2019	0-11
1477	Yes	No	No	2019	2019	0-11
1478	No	No	No	2019	2018	12-23
1479	No	No	No	2019	2019	0-11
1480	Yes	No	No	2019	2018	0-11
1481	No	No	No	2019	2017	≥24
1482	No	No	No	2019	2019	0-11
1483	No	No	No	2019	2016	≥24
1484	No	No	No	2019	2018	12-23
1485	Yes	Yes	No	2019	2018	12-23
1486	Yes	Yes	Yes	2019	2018	0-11
1487	Yes	Yes	Yes	2019	2017	≥24
1488	Yes	Yes	Yes	2019	2018	0-11
1489	Yes	Yes	Yes	2019	2017	≥24
1490	Yes	Yes	Yes	2019	2017	≥24
1491	No	No	No	2019	2018	12-23
1492	Yes	Yes	Yes	2019	2019	0-11
1493	Yes	Yes	Yes	2019	2017	12-23
1494	No	No	No	2019	2017	≥24
1495	Yes	Yes	Yes	2019	2017	≥24
1496	No	No	No	2019	2017	≥24
1497	Yes	Yes	Yes	2019	2019	0-11
1498	Yes	Yes	Yes	2019	2016	≥24
1499	No	No	No	2019	2019	0-11
1500	No	No	No	2019	2017	≥24
1501	Yes	Yes	Yes	2019	2019	0-11
1502	Yes	Yes	Yes	2019	2018	0-11
1503	Yes	Yes	Yes	2019	2018	12-23
1504	No	No	No	2019	2018	12-23
1505	No	No	No	2019	2019	0-11
1506	No	No	No	2019	2019	0-11
1507	Yes	Yes	Yes	2019	2017	≥24
1508	No	No	No	2019	2019	0-11
1509	Yes	Yes	Yes	2019	2019	0-11
1510	No	No	No	2019	2016	≥24
1511	No	No	No	2019	2017	≥24
1512	No	No	No	2019	2018	12-23
1513	Yes	Yes	Yes	2019	2018	0-11
1514	Yes	Yes	Yes	2019	2019	0-11
1515	Yes	Yes	Yes	2019	2019	0-11
1516	No	No	No	2019	2019	0-11
1517	No	No	No	2019	2018	12-23
1518	Yes	Yes	Yes	2019	2018	12-23
1519	Yes	Yes	Yes	2019	2017	≥24
1520	No	No	No	2019	2017	≥24
1521	No	No	No	2019	2016	≥24
1522	Yes	Yes	No	2019	2019	0-11
1523	No	No	No	2019	2016	≥24
1524	Yes	No	No	2019	2019	0-11
1525	Yes	Yes	Yes	2019	2017	≥24
1526	No	No	No	2019	2017	≥24
1527	No	No	No	2019	2019	0-11
1528	No	No	No	2019	2016	≥24
1529	No	No	No	2019	2017	≥24
1530	Yes	Yes	Yes	2019	2017	≥24
1531	Yes	Yes	Yes	2019	2019	0-11
1532	Yes	Yes	Yes	2019	2019	0-11
1533	Yes	Yes	Yes	2019	2018	12-23
1534	Yes	Yes	Yes	2019	2017	≥24
1535	Yes	Yes	Yes	2019	2017	≥24
1536	Yes	No	No	2019	2019	0-11
1537	Yes	Yes	Yes	2019	2019	0-11
1538	No	No	No	2019	2016	≥24
1539	Yes	Yes	No	2019	2017	≥24
1540	Yes	Yes	Yes	2019	2017	≥24
1541	Yes	Yes	Yes	2019	2018	12-23
1542	Yes	Yes	Yes	2019	2017	≥24
1543	Yes	Yes	Yes	2019	2019	0-11
1544	Yes	Yes	No	2019	2018	0-11
1545	Yes	Yes	Yes	2019	2018	0-11
1546	Yes	Yes	Yes	2019	2018	12-23
1547	Yes	Yes	Yes	2019	2019	0-11
1548	Yes	Yes	Yes	2019	2017	≥24
1549	Yes	Yes	No	2019	2018	0-11
1550	No	No	No	2019	2019	0-11
1551	Yes	Yes	No	2019	2017	≥24
1552	Yes	Yes	Yes	2019	2017	≥24
1553	Yes	Yes	Yes	2019	2018	12-23
1554	No	No	No	2019	2019	0-11
1555	Yes	Yes	Yes	2019	2018	0-11
1556	Yes	Yes	No	2019	2019	0-11
1557	Yes	Yes	Yes	2019	2019	0-11
1558	Yes	Yes	No	2019	2017	≥24
1559	Yes	Yes	Yes	2019	2019	0-11
1560	No	No	No	2019	2018	12-23
1561	No	No	No	2019	2017	12-23
1562	No	No	No	2019	2018	12-23
1563	Yes	Yes	Yes	2019	2018	12-23
1564	No	No	No	2019	2016	≥24
1565	No	No	No	2019	2016	≥24
1566	Yes	Yes	No	2019	2018	0-11
1567	Yes	Yes	Yes	2019	2018	12-23
1568	Yes	No	No	2019	2018	12-23
1569	Yes	No	No	2019	2019	0-11
1570	Yes	Yes	No	2019	2019	0-11
1571	No	No	No	2019	2016	≥24
1572	Yes	Yes	No	2019	2016	≥24
1573	Yes	Yes	Yes	2019	2017	≥24
1574	No	No	No	2019	2016	≥24
1575	Yes	Yes	Yes	2019	2019	0-11
1576	Yes	Yes	Yes	2019	2017	≥24
1577	Yes	No	No	2019	2017	≥24
1578	Yes	Yes	Yes	2019	2017	≥24
1579	No	No	No	2019	2016	≥24
1580	Yes	Yes	Yes	2019	2019	0-11
1581	No	No	No	2019	2017	≥24
1582	No	No	No	2019	2016	≥24
1583	No	No	No	2019	2016	≥24
1584	No	No	No	2019	2018	12-23
1585	Yes	Yes	Yes	2019	2018	12-23
1586	Yes	Yes	No	2019	2017	≥24
1587	Yes	Yes	Yes	2019	2018	12-23
1588	Yes	Yes	Yes	2019	2017	≥24
1589	Yes	No	No	2019	2019	0-11
1590	No	No	No	2019	2016	≥24
1591	No	No	No	2019	2018	12-23
1592	Yes	No	No	2019	2017	≥24
1593	Yes	Yes	Yes	2019	2018	12-23
1594	No	No	No	2019	2017	≥24
1595	Yes	Yes	Yes	2019	2018	12-23
1596	No	No	No	2019	2016	≥24
1597	Yes	No	No	2019	2018	12-23
1598	Yes	No	No	2019	2019	0-11
1599	No	No	No	2019	2016	≥24
1600	Yes	Yes	No	2019	2018	12-23
1601	No	No	No	2019	2018	0-11
1602	No	No	No	2019	2016	≥24
1603	No	No	No	2019	2019	0-11
1604	No	No	No	2019	2019	0-11
1605	Yes	Yes	Yes	2019	2017	≥24
1606	No	No	No	2020	2019	12-23
1607	Yes	Yes	Yes	2019	2019	0-11
1608	Yes	Yes	Yes	2019	2018	12-23
1609	No	No	No	2019	2017	≥24
1610	No	No	No	2019	2017	≥24
1611	Yes	No	No	2019	2019	0-11
1612	No	No	No	2019	2016	≥24
1613	Yes	Yes	Yes	2019	2019	0-11
1614	Yes	Yes	Yes	2019	2018	12-23
1615	No	No	No	2019	2017	≥24
1616	Yes	Yes	Yes	2019	2019	0-11
1617	Yes	Yes	Yes	2019	2018	12-23
1618	Yes	Yes	Yes	2019	2018	0-11
1619	No	No	No	2019	2019	0-11
1620	Yes	Yes	Yes	2019	2019	0-11
1621	No	No	No	2019	2017	≥24
1622	Yes	Yes	Yes	2019	2018	12-23
1623	Yes	No	No	2019	2016	≥24
1624	No	No	No	2019	2017	≥24
1625	Yes	Yes	Yes	2019	2018	12-23
1626	Yes	Yes	Yes	2019	2019	0-11
1627	Yes	Yes	Yes	2019	2018	0-11
1628	No	No	No	2019	2017	≥24
1629	Yes	Yes	Yes	2019	2018	12-23
1630	Yes	Yes	Yes	2019	2018	12-23
1631	Yes	No	No	2019	2019	0-11
1632	Yes	Yes	Yes	2019	2018	12-23
1633	Yes	Yes	Yes	2019	2018	12-23
1634	Yes	No	No	2019	2019	0-11
1635	Yes	Yes	Yes	2019	2017	≥24
1636	No	No	No	2019	2018	0-11
1637	No	No	No	2019	2017	≥24
1638	Yes	Yes	Yes	2019	2019	0-11
1639	No	No	No	2019	2016	≥24
1640	Yes	Yes	Yes	2019	2017	≥24
1641	Yes	Yes	Yes	2019	2019	0-11
1642	Yes	No	No	2019	2019	0-11
1643	No	No	No	2019	2017	≥24
1644	Yes	No	No	2019	2019	0-11
1645	Yes	Yes	Yes	2019	2019	0-11
1646	No	No	No	2019	2019	0-11
1647	No	No	No	2019	2017	≥24
1648	No	No	No	2019	2017	≥24
1649	Yes	Yes	Yes	2019	2017	≥24
1650	No	No	No	2019	2018	12-23
1651	No	No	No	2019	2018	12-23
1652	No	No	No	2019	2016	≥24
1653	Yes	Yes	Yes	2019	2016	≥24
1654	No	No	No	2019	2019	0-11
1655	Yes	Yes	Yes	2019	2018	12-23
1656	No	No	No	2019	2018	12-23
1657	Yes	Yes	Yes	2019	2019	0-11
1658	Yes	Yes	Yes	2019	2018	12-23
1659	Yes	Yes	Yes	2019	2016	≥24
1660	Yes	Yes	Yes	2019	2016	≥24
1661	Yes	Yes	Yes	2019	2017	≥24
1662	Yes	Yes	Yes	2019	2019	0-11
1663	Yes	Yes	Yes	2019	2018	0-11
1664	Yes	Yes	Yes	2019	2016	≥24
1665	Yes	Yes	Yes	2019	2019	0-11
1666	Yes	Yes	Yes	2019	2017	≥24
1667	Yes	Yes	Yes	2019	2017	≥24
1668	No	No	No	2019	2019	0-11
1669	Yes	Yes	Yes	2019	2017	12-23
1670	Yes	Yes	Yes	2019	2018	12-23
1671	Yes	Yes	Yes	2019	2018	12-23
1672	Yes	Yes	Yes	2019	2018	12-23
1673	Yes	Yes	Yes	2019	2016	≥24
1674	Yes	Yes	Yes	2019	2018	12-23
1675	Yes	Yes	Yes	2019	2017	12-23
1676	Yes	Yes	Yes	2019	2018	12-23
1677	Yes	Yes	Yes	2019	2017	≥24
1678	Yes	Yes	Yes	2019	2017	12-23
1679	Yes	Yes	Yes	2019	2017	≥24
1680	Yes	Yes	Yes	2019	2015	≥24
1681	Yes	Yes	Yes	2019	2019	0-11
1682	Yes	Yes	Yes	2019	2017	≥24
1683	Yes	No	No	2019	2019	0-11
1684	No	No	No	2019	2018	0-11
1685	No	No	No	2019	2018	0-11
1686	No	No	No	2019	2018	12-23
1687	Yes	Yes	Yes	2019	2017	≥24
1688	No	No	No	2019	2019	0-11
1689	Yes	Yes	Yes	2019	2016	≥24
1690	No	No	No	2019	2017	12-23
1691	Yes	Yes	Yes	2019	2019	0-11
1692	Yes	Yes	Yes	2019	2018	0-11
1693	No	No	No	2019	2018	12-23
1694	No	No	No	2019	2016	≥24
1695	Yes	Yes	Yes	2019	2017	≥24
1696	Yes	Yes	Yes	2019	2018	12-23
1697	Yes	Yes	No	2019	2017	≥24
1698	No	No	No	2019	2019	0-11
1699	No	No	No	2019	2016	≥24
1700	No	No	No	2019	2016	≥24
1701	Yes	No	No	2019	2018	12-23
1702	No	No	No	2019	2019	0-11
1703	No	No	No	2019	2018	12-23
1704	Yes	Yes	Yes	2019	2019	0-11
1705	Yes	Yes	Yes	2019	2018	12-23
1706	Yes	Yes	Yes	2019	2018	12-23
1707	No	No	No	2019	2017	≥24
1708	Yes	Yes	No	2019	2019	0-11
1709	Yes	Yes	Yes	2019	2018	12-23
1710	Yes	Yes	Yes	2019	2017	≥24
1711	Yes	Yes	Yes	2019	2017	12-23
1712	No	No	No	2019	2018	12-23
1713	No	No	No	2019	2016	≥24
1714	Yes	Yes	Yes	2019	2017	≥24
1715	Yes	Yes	Yes	2019	2019	0-11
1716	No	No	No	2019	2010	≥24
1717	Yes	Yes	Yes	2019	2018	12-23
1718	Yes	Yes	Yes	2019	2019	0-11
1719	Yes	Yes	Yes	2019	2017	≥24
1720	No	No	No	2019	2017	≥24
1721	Yes	Yes	Yes	2019	2018	12-23
1722	Yes	Yes	Yes	2019	2017	≥24
1723	Yes	Yes	Yes	2019	2017	≥24
1724	Yes	Yes	Yes	2019	2016	≥24
1725	Yes	Yes	No	2019	2019	0-11
1726	Yes	Yes	Yes	2019	2019	0-11
1727	Yes	Yes	Yes	2019	2016	≥24
1728	Yes	Yes	Yes	2019	2018	0-11
1729	Yes	Yes	No	2019	2019	0-11
1730	No	No	No	2019	2016	≥24
1731	Yes	Yes	Yes	2019	2017	≥24
1732	Yes	Yes	Yes	2019	2018	12-23
1733	Yes	Yes	Yes	2019	2018	12-23
1734	Yes	No	No	2019	2019	0-11
1735	Yes	Yes	Yes	2019	2016	≥24
1736	Yes	Yes	Yes	2019	2018	12-23
1737	Yes	Yes	Yes	2019	2019	0-11
1738	No	No	No	2019	2017	≥24
1739	Yes	Yes	Yes	2019	2018	12-23
1740	No	No	No	2019	2019	0-11
1741	Yes	Yes	Yes	2019	2018	12-23
1742	No	No	No	2019	2016	≥24
1743	Yes	Yes	Yes	2019	2018	12-23
1744	Yes	Yes	Yes	2019	2018	12-23
1745	No	No	No	2019	2016	≥24
1746	Yes	Yes	Yes	2019	2019	0-11
1747	No	No	No	2019	2017	≥24
1748	Yes	No	No	2019	2017	≥24
1749	Yes	Yes	Yes	2019	2017	≥24
1750	Yes	Yes	Yes	2019	2018	0-11
1751	Yes	Yes	Yes	2019	2019	0-11
1752	No	No	No	2019	2017	12-23
1753	No	No	No	2019	2017	≥24
1754	Yes	Yes	No	2019	2017	≥24
1755	Yes	Yes	No	2019	2017	≥24
1756	No	No	No	2019	2017	≥24
1757	No	No	No	2019	2017	≥24
1758	No	No	No	2019	2018	12-23
1759	Yes	Yes	Yes	2019	2019	0-11
1760	Yes	Yes	Yes	2019	2018	12-23
1761	No	No	No	2019	2019	0-11
1762	No	No	No	2019	2019	0-11
1763	No	No	No	2019	2016	≥24
1764	Yes	Yes	Yes	2019	2019	0-11
1765	Yes	Yes	Yes	2019	2017	≥24
1766	Yes	Yes	Yes	2019	2018	12-23
1767	Yes	Yes	Yes	2019	2016	≥24
1768	Yes	Yes	Yes	2019	2018	12-23
1769	Yes	No	No	2019	2017	≥24
1770	No	No	No	2019	2016	≥24
1771	No	No	No	2019	2018	12-23
1772	Yes	Yes	Yes	2019	2018	0-11
1773	Yes	Yes	Yes	2019	2019	0-11
1774	Yes	Yes	Yes	2019	2018	12-23
1775	Yes	Yes	Yes	2019	2019	0-11
1776	Yes	No	No	2019	2019	0-11
1777	Yes	Yes	Yes	2019	2019	0-11
1778	Yes	No	No	2019	2019	0-11
1779	Yes	Yes	Yes	2019	2017	≥24
1780	Yes	Yes	Yes	2019	2017	≥24
1781	Yes	Yes	Yes	2019	2018	12-23
1782	Yes	No	No	2019	2018	0-11
1783	Yes	Yes	Yes	2019	2019	0-11
1784	Yes	Yes	Yes	2019	2018	12-23
1785	Yes	Yes	Yes	2019	2016	≥24
1786	Yes	Yes	Yes	2019	2018	12-23
1787	Yes	Yes	No	2019	2017	≥24
1788	Yes	Yes	Yes	2019	2017	≥24
1789	Yes	Yes	Yes	2019	2019	0-11
1790	Yes	Yes	Yes	2019	2019	0-11
1791	Yes	Yes	Yes	2019	2019	0-11
1792	Yes	Yes	Yes	2019	2019	0-11
1793	Yes	Yes	Yes	2019	2019	0-11
1794	Yes	Yes	Yes	2019	2018	12-23
1795	Yes	Yes	Yes	2019	2018	12-23
1796	Yes	Yes	Yes	2019	2019	0-11
1797	Yes	Yes	Yes	2019	2019	0-11
1798	Yes	Yes	Yes	2019	2018	12-23
1799	Yes	Yes	Yes	2019	2017	≥24
1800	Yes	Yes	Yes	2019	2019	0-11
1801	Yes	Yes	Yes	2019	2018	12-23
1802	Yes	Yes	Yes	2019	2018	12-23
1803	Yes	Yes	Yes	2019	2018	12-23
1804	No	No	No	2019	2017	≥24
1805	Yes	Yes	Yes	2019	2019	0-11
1806	Yes	Yes	No	2019	2019	0-11
1807	Yes	No	No	2019	2018	12-23
1808	No	No	No	2019	2019	0-11
1809	Yes	Yes	No	2019	2019	0-11
1810	Yes	Yes	No	2019	2019	0-11
1811	No	No	No	2019	2017	≥24
1812	Yes	Yes	Yes	2019	2018	12-23
1813	Yes	Yes	Yes	2019	2018	0-11
1814	Yes	Yes	Yes	2019	2019	0-11
1815	No	No	No	2019	2018	12-23
1816	Yes	Yes	Yes	2019	2019	0-11
1817	Yes	No	No	2019	2019	0-11
1818	Yes	Yes	Yes	2019	2017	≥24
1819	No	No	No	2019
1820	Yes	Yes	Yes	2019	2017	12-23
1821	Yes	Yes	Yes	2019	2019	0-11
1822	Yes	Yes	Yes	2019	2018	12-23
1823	Yes	Yes	Yes	2019	2019	0-11
1824	Yes	Yes	No	2019	2019	0-11
1825	Yes	Yes	Yes	2019	2018	12-23
1826	Yes	Yes	Yes	2019	2018	0-11
1827	Yes	Yes	Yes	2019	2018	12-23
1828	Yes	Yes	Yes	2019	2018	12-23
1829	Yes	Yes	Yes	2019	2019	0-11
1830	Yes	No	No	2019	2019	0-11
1831	Yes	No	No	2019	2018	0-11
1832	Yes	Yes	Yes	2019	2018	12-23
1833	Yes	No	No	2019	2017	≥24
1834	Yes	Yes	Yes	2019	2019	0-11
1835	Yes	Yes	Yes	2019	2017	≥24
1836	Yes	Yes	Yes	2019	2018	12-23
1837	Yes	Yes	Yes	2019	2018	0-11
1838	Yes	Yes	Yes	2019	2019	0-11
1839	Yes	Yes	Yes	2019	2018	0-11
1840	Yes	No	No	2019	2019	0-11
1841	Yes	Yes	Yes	2019	2017	12-23
1842	No	No	No	2019	2017	≥24
1843	No	No	No	2019	2017	≥24
1844	Yes	No	No	2019	2017	≥24
1845	Yes	Yes	Yes	2019	2019	0-11
1846	No	No	No	2019	2017	≥24
1847	Yes	Yes	No	2019	2019	0-11
1848	Yes	No	No	2019	2019	0-11
1849	Yes	Yes	No	2019	2018	12-23
1850	Yes	Yes	Yes	2019	2017	12-23
1851	No	No	No	2019	2017	≥24
1852	Yes	Yes	Yes	2019	2018	12-23
1853	Yes	Yes	Yes	2019	2018	12-23
1854	No	No	No	2019	2019	0-11
1855	No	No	No	2019	2018	12-23
1856	No	Yes	No	2019	2018	0-11
1857	Yes	Yes	No	2019	2017	≥24
1858	Yes	No	No	2019	2017	≥24
1859	Yes	Yes	Yes	2019	2019	0-11
1860	Yes	Yes	Yes	2019	2018	12-23
1861	Yes	Yes	Yes	2019	2018	12-23
1862	Yes	Yes	Yes	2019	2017	≥24
1863	Yes	Yes	Yes	2019	2018	12-23
1864	Yes	Yes	Yes	2019	2018	12-23
1865	Yes	No	No	2019	2018	12-23
1866	No	No	No	2019	2018	12-23
1867	Yes	Yes	Yes	2019	2019	0-11
1868	Yes	Yes	Yes	2019	2018	12-23
1869	Yes	Yes	Yes	2019	2017	≥24
1870	Yes	No	No	2019	2019	0-11
1871	Yes	No	No	2019	2019	0-11
1872	Yes	Yes	No	2019	2017	12-23
1873	Yes	Yes	Yes	2019	2017	12-23
1874	No	No	No	2019	2019	0-11
1875	Yes	Yes	Yes	2019	2017	≥24
1876	Yes	Yes	Yes	2019	2017	≥24
1877	Yes	Yes	Yes	2019	2017	12-23
1878	Yes	No	No	2019	2019	0-11
1879	Yes	Yes	Yes	2019	2019	0-11
1880	Yes	Yes	Yes	2019	2018	12-23
1881	Yes	No	No	2019	2017	≥24
1882	Yes	Yes	Yes	2019	2017	≥24
1883	Yes	Yes	Yes	2019	2019	0-11
1884	Yes	Yes	Yes	2019	2017	≥24
1885	Yes	Yes	Yes	2019	2019	0-11
1886	No	No	No	2019	2017	≥24
1887	Yes	Yes	Yes	2019	2018	12-23
1888	Yes	Yes	Yes	2019	2018	12-23
1889	Yes	Yes	Yes	2019	2018	12-23
1890	Yes	Yes	Yes	2019	2018	12-23
1891	Yes	Yes	Yes	2019	2019	0-11
1892	Yes	Yes	Yes	2019	2018	12-23
1893	Yes	Yes	Yes	2019	2017	≥24
1894	Yes	No	No	2019	2018	12-23
1895	Yes	No	No	2019	2016	≥24
1896	Yes	No	No	2019	2019	0-11
1897	Yes	Yes	Yes	2019	2016	≥24
1898	No	No	No	2019	2016	≥24
1899	Yes	Yes	No	2019	2019	0-11
1900	Yes	Yes	Yes	2019	2018	12-23
1901	Yes	Yes	Yes	2019	2017	≥24
1902	Yes	Yes	Yes	2019	2018	12-23
1903	Yes	Yes	Yes	2019	2019	0-11
1904	Yes	No	No	2019	2018	12-23
1905	Yes	No	No	2019	2018	12-23
1906	Yes	Yes	Yes	2019	2018	12-23
1907	Yes	Yes	Yes	2019	2017	12-23
1908	Yes	Yes	No	2019	2017	12-23
1909	Yes	No	No	2019	2018	0-11
1910	Yes	Yes	No	2019	2016	≥24
1911	Yes	Yes	Yes	2019	2018	12-23
1912	No	No	No	2019	2018	12-23
1913	No	No	No	2019	2018	12-23
1914	No	No	No	2019	2018	12-23
1915	No	No	No	2019	2017	≥24
1916	No	No	No	2019	2017	≥24
1917	Yes	No	No	2019	2017	≥24
1918	No	No	No	2019	2018	12-23
1919	No	No	No	2019	2019	0-11
1920	Yes	Yes	Yes	2019	2019	0-11
1921	Yes	Yes	Yes	2019	2018	12-23
1922	Yes	Yes	Yes	2019	2018	12-23
1923	Yes	Yes	No	2019	2018	12-23
1924	No	No	No	2019	2016	≥24
1925	Yes	Yes	No	2019	2019	0-11
1926	Yes	Yes	Yes	2019	2018	12-23
1927	Yes	Yes	Yes	2019	2017	≥24
1928	Yes	Yes	Yes	2019	2017	≥24
1929	No	No	No	2019	2016	≥24
1930	Yes	Yes	No	2019	2017	≥24
1931	Yes	Yes	Yes	2019	2018	12-23
1932	No	No	No	2019	2018	12-23
1933	No	No	No	2019	2017	≥24
1934	Yes	Yes	Yes	2019	2019	0-11
1935	No	No	No	2019	2019	0-11
1936	No	No	No	2019	2019	0-11
1937	No	No	No	2019	2017	≥24
1938	Yes	Yes	Yes	2019	2019	0-11
1939	No	No	No	2019	2018	12-23
1940	Yes	Yes	Yes	2019	2017	12-23
1941	Yes	Yes	Yes	2019	2018	12-23
1942	Yes	Yes	No	2019	2019	0-11
1943	Yes	Yes	No	2019	2017	12-23
1944	Yes	Yes	No	2019	2019	0-11
1945	No	No	No	2019	2017	≥24
1946	No	No	No	2019	2019	0-11
1947	Yes	Yes	Yes	2019	2019	0-11
1948	No	No	No	2019	2017	12-23
1949	Yes	Yes	Yes	2019	2017	12-23
1950	Yes	Yes	Yes	2019	2018	12-23
1951	No	No	No	2019	2019	0-11
1952	Yes	Yes	No	2019	2019	0-11
1953	Yes	Yes	No	2019	2018	12-23
1954	Yes	No	No	2019	2018	12-23
1955	Yes	Yes	Yes	2019	2017	≥24
1956	Yes	Yes	Yes	2019	2018	12-23
1957	Yes	Yes	Yes	2019	2018	12-23
1958	Yes	Yes	Yes	2019	2016	≥24
1959	Yes	Yes	Yes	2019	2019	0-11
1960	Yes	Yes	Yes	2019	2018	12-23
1961	Yes	Yes	Yes	2019	2018	12-23
1962	Yes	Yes	Yes	2019	2016	≥24
1963	Yes	Yes	No	2019	2017	≥24
1964	Yes	Yes	Yes	2019	2018	12-23
1965	Yes	Yes	No	2019	2019	0-11
1966	Yes	Yes	Yes	2019	2017	≥24
1967	No	No	No	2019	2017	≥24
1968	Yes	Yes	No	2019	2017	≥24
1969	Yes	No	No	2019	2019	0-11
1970	Yes	No	No	2019	2017	≥24
1971	Yes	Yes	No	2019	2019	0-11
1972	Yes	Yes	Yes	2019	2017	12-23
1973	Yes	Yes	No	2019	2018	0-11
1974	Yes	Yes	Yes	2019	2018	12-23
1975	Yes	Yes	Yes	2019	2017	≥24
1976	No	No	No	2019	2019	0-11
1977	No	No	No	2019	2016	≥24
1978	No	No	No	2019	2017	≥24
1979	Yes	Yes	Yes	2019	2016	≥24
1980	Yes	Yes	Yes	2019	2018	12-23
1981	Yes	Yes	Yes	2019	2016	≥24
1982	No	No	No	2019	2016	≥24
1983	Yes	Yes	Yes	2019	2017	≥24
1984	Yes	Yes	No	2019	2016	≥24
1985	Yes	Yes	Yes	2019	2018	12-23
1986	Yes	Yes	Yes	2019	2018	12-23
1987	Yes	Yes	Yes	2019	2018	12-23
1988	Yes	No	No	2019	2019	0-11
1989	Yes	Yes	Yes	2019	2017	≥24
1990	Yes	Yes	Yes	2019	2017	≥24
1991	Yes	Yes	Yes	2019	2017	≥24
1992	Yes	Yes	Yes	2019	2019	0-11
1993	Yes	Yes	Yes	2019	2018	0-11
1994	Yes	Yes	Yes	2019	2018	12-23
1995	No	No	No	2019	2019	0-11
1996	No	No	No	2019	2019	0-11
1997	No	No	No	2019	2016	≥24
1998	Yes	Yes	Yes	2019	2018	12-23
[truncated: 1,480 more rows]

## Sheet: Aggregate data
Aggregeate data
Year	pcv2_cov	pcv2_lowci	pcv2_upci	site	age	vt_prev	vt_low	vt_high
1	7	6	9	rural	<5	42	37	48
2	32	26	39	rural	<5	30	25	36
3	42	38	45	rural	<5	25	21	30
4	62	59	66	rural	<5	21	17	26
5	84	81	87	rural	<5	22	18	17
1	7	6	9	rural	≥5	17	14	20
2	32	26	39	rural	≥5	13	11	16
3	42	38	45	rural	≥5	13	10	15
4	62	59	66	rural	≥5	11	9	14
5	84	81	87	rural	≥5	10	8	13
1	15	13	17	urban	<5	38	33	43
2	48	39	65	urban	<5	23	18	29
3	61	57	65	urban	<5	19	15	25
4	94	92	96	urban	<5	12	8	17
1	15	13	17	urban	≥5	13	10	15
2	48	39	65	urban	≥5	12	10	15
3	61	57	65	urban	≥5	9	7	12
4	94	92	96	urban	≥5	8	6	10
